# Supplementary material for: Metabolic changes during respiratory syncytial virus infection of epithelial cells
Source: PLoS One. 2020 Mar 26;15(3):e0230844. doi: 10.1371/journal.pone.0230844 (PMC7098640; doi:10.1371/journal.pone.0230844)
Supplement: S1A File — The list of metabolites identified as differentially expressed in infected cells versus mock-infected cells was used for enrichment analysis using MetaboAnalyst and the pathway-associated metabolite sets (SMPDB) library. (XLSX) [file pone.0230844.s002.xlsx]

## Sheet: T0
Enrichment Category	Total	Hits	P value	FDR	Metabolites
Pyruvaldehyde Degradation	10	2	0.00633	0.62	Glutathione; Pyruvic acid; S-Lactoylglutathione; Pyruvaldehyde; FAD; Zinc (II) ion; D-Lactic acid; Hydrogen; Water; Hydrogen Ion
Glutathione Metabolism	21	2	0.0273	0.942	Cysteinylglycine; Glycine; Glutathione; L-Glutamic acid; L-Alanine; NADP; NADPH; Pyroglutamic acid; Adenosine triphosphate; L-Cysteine; gamma-Glutamylcysteine; FAD; Zinc (II) ion; ADP; Water; Phosphoric acid; Hydrogen peroxide; Oxidized glutathione; gamma-Glutamylalanine; Zinc; Bromomethane
Mitochondrial Beta-Oxidation of Long Chain Saturated Fatty Acids	28	2	0.0467	0.942	Adenosine monophosphate; L-Carnitine; Pyrophosphate; Adenosine triphosphate; Magnesium; Stearic acid; Stearoylcarnitine; NAD; Stearoyl-CoA; Acetyl-CoA; FAD; Palmityl-CoA; Hydrogen; Coenzyme A; NADH; Tetradecanoyl-CoA; Water; Lauroyl-CoA; (S)-3-Hydroxyhexadecanoyl-CoA; (S)-3-Hydroxytetradecanoyl-CoA; 3-Oxotetradecanoyl-CoA; (2E)-Hexadecenoyl-CoA; (2E)-Tetradecenoyl-CoA; 3-Oxohexadecanoyl-CoA; 3-Ox…
Sphingolipid Metabolism	40	2	0.0884	0.942	3-O-Sulfogalactosylceramide (d18:1/24:0); Adenosine 3',5'-diphosphate; D-Glucose; Glucosylceramide; D-Galactose; L-Serine; NADP; NADPH; O-Phosphoethanolamine; Sphingosine; Sphinganine; Sphingosine 1-phosphate; Uridine diphosphate glucose; Uridine 5'-diphosphate; Calcium; Adenosine triphosphate; Magnesium; Phosphoadenosine phosphosulfate; Palmityl-CoA; ADP; SM(d18:1/18:0); Sphinganine 1-phosphate;…
Biotin Metabolism	8	1	0.0975	0.942	Biotin; L-Lysine; Pyrophosphate; Adenosine triphosphate; Water; Biocytin; D-Lysine; Biotinyl-5'-AMP
Pyruvate Metabolism	48	2	0.121	0.942	Biotin; Acetic acid; Adenosine monophosphate; Glutathione; L-Malic acid; L-Lactic acid; NADP; NADPH; Oxalacetic acid; Pyruvic acid; Pyrophosphate; Phosphoenolpyruvic acid; Adenosine triphosphate; Magnesium; Potassium; Hydrogen carbonate; NAD; Lipoamide; Dihydrolipoamide; Acetaldehyde; S-Lactoylglutathione; Pyruvaldehyde; Malonyl-CoA; Guanosine diphosphate; Acetyl-CoA; FAD; Guanosine triphosphate;…
Glutamate Metabolism	49	2	0.125	0.942	Biotin; Adenosine monophosphate; Ammonia; Gamma-Aminobutyric acid; Glycine; Fructose 6-phosphate; Glutathione; L-Glutamic acid; L-Alanine; L-Aspartic acid; Oxoglutaric acid; NADP; NADPH; Oxalacetic acid; Pyruvic acid; Pyrophosphate; Succinic acid; Phosphoribosyl pyrophosphate; Adenosine triphosphate; Magnesium; L-Cysteine; L-Glutamine; NAD; gamma-Glutamylcysteine; N-Acetyl-D-Glucosamine 6-Phospha…
D-Arginine and D-Ornithine Metabolism	11	1	0.132	0.942	Ammonia; Urea; FAD; Oxygen; Water; Hydrogen peroxide; D-Ornithine; D-Arginine; 2-Oxoarginine; 5-Amino-2-oxopentanoic acid; 1-Pyrroline-2-carboxylic acid
Glycerol Phosphate Shuttle	11	1	0.132	0.942	Glycerol 3-phosphate; NAD; D-Glyceraldehyde 3-phosphate; FADH; FAD; Glyceric acid 1,3-biphosphate; Dihydroxyacetone phosphate; NADH; Phosphoric acid; Hydroquinone; Quinone
Glucose-Alanine Cycle	13	1	0.154	0.942	Ammonia; D-Glucose; L-Glutamic acid; L-Alanine; Oxoglutaric acid; NADP; NADPH; Pyruvic acid; NAD; NADH; Pyridoxal 5'-phosphate; Water; Hydrogen Ion
Thyroid hormone synthesis	13	1	0.154	0.942	Iodotyrosine; L-Tyrosine; Thyroxine; Liothyronine; Calcium; Sodium; FAD; Water; Hydrogen peroxide; Heme; 3,5-Diiodo-L-tyrosine; 2-Aminoacrylic acid; Iodide
Vitamin K Metabolism	14	1	0.165	0.942	Methylmalonic acid; NADP; NADPH; Propionic acid; FAD; Oxygen; Carbon dioxide; Water; Vitamin K1 2,3-epoxide; Vitamin K1; Reduced Vitamin K (phylloquinone); 1,4-Dithiothreitol; Phytonadione; Oxidized dithiothreitol
Glycine and Serine Metabolism	59	2	0.169	0.942	2-Ketobutyric acid; Betaine; Adenosine monophosphate; Ammonia; Creatine; Dimethylglycine; L-Cystathionine; Glyoxylic acid; Glycine; Guanidoacetic acid; Glyceric acid; L-Glutamic acid; L-Alanine; L-Threonine; L-Serine; Oxoglutaric acid; Ornithine; Orotidylic acid; Pyruvic acid; Pyrophosphate; Sarcosine; Phosphoserine; L-Arginine; Adenosine triphosphate; Magnesium; L-Cysteine; L-Methionine; Homocys…
Tryptophan Metabolism	60	2	0.174	0.942	Tetrahydrobiopterin; Formic acid; L-Glutamic acid; L-Alanine; Indoleacetic acid; Oxoglutaric acid; NADP; NADPH; Quinolinic acid; Pyrophosphate; Serotonin; Tryptamine; 5-Hydroxy-L-tryptophan; Adenosine triphosphate; L-Kynurenine; Fe2+; Kynurenic acid; 5-Hydroxyindoleacetic acid; Xanthurenic acid; NAD; L-Tryptophan; S-Adenosylhomocysteine; 4-(2-Aminophenyl)-2,4-dioxobutanoic acid; 2-Aminobenzoic ac…
Alanine Metabolism	17	1	0.197	0.942	Biotin; Adenosine monophosphate; Glyoxylic acid; Glycine; L-Glutamic acid; L-Alanine; Oxoglutaric acid; Oxalacetic acid; Pyruvic acid; Pyrophosphate; Adenosine triphosphate; Hydrogen carbonate; Zinc (II) ion; Manganese; ADP; Phosphate; Pyridoxal 5'-phosphate
Butyrate Metabolism	19	1	0.217	0.942	Butyric acid; Adenosine monophosphate; Acetoacetic acid; Pyrophosphate; Succinic acid; Adenosine triphosphate; Magnesium; NAD; Succinyl-CoA; Butyryl-CoA; 3-Hydroxybutyryl-CoA; Acetyl-CoA; FAD; 3-Hydroxy-3-methylglutaryl-CoA; Coenzyme A; Acetoacetyl-CoA; NADH; Crotonoyl-CoA; Water
Mitochondrial Electron Transport Chain	19	1	0.217	0.942	Glycerol 3-phosphate; Fumaric acid; Succinic acid; Adenosine triphosphate; NAD; Ubiquinol 8; Coenzyme Q10; D-Glyceraldehyde 3-phosphate; FAD; Glyceric acid 1,3-biphosphate; ADP; Hydrogen; Oxygen; Phosphate; Dihydroxyacetone phosphate; NADH; Water; Heme; Hydrogen Ion
Vitamin B6 Metabolism	20	1	0.227	0.942	4-Pyridoxic acid; Ammonia; Pyridoxine; Magnesium; FAD; Pyridoxine 5'-phosphate; Oxygen; Pyridoxamine; Pyridoxal 5'-phosphate; Flavin Mononucleotide; Pyridoxal; Pyridoxamine 5'-phosphate; Water; Phosphoric acid; Molybdopterin; Hydrogen peroxide; Glycolaldehyde; 2-Methyl-3-hydroxy-5-formylpyridine-4-carboxylate; 3-Hydroxy-2-methylpyridine-4,5-dicarboxylate; Zinc
Riboflavin Metabolism	20	1	0.227	0.942	Adenosine monophosphate; Riboflavin; Pyrophosphate; Calcium; Adenosine triphosphate; Magnesium; Copper; FAD; ADP; Oxygen; Phosphate; Flavin Mononucleotide; Water; Hydroquinone; Hydrogen peroxide; Quinone; Dimethylbenzimidazole; 6,7-Dimethyl-8-(1-D-ribityl)lumazine; 7-Hydroxy-6-methyl-8-ribityl lumazine; Zinc
Threonine and 2-Oxobutanoate Degradation	20	1	0.227	0.942	2-Ketobutyric acid; Biotin; Ammonia; L-Threonine; Adenosine triphosphate; Hydrogen carbonate; NAD; Succinyl-CoA; FAD; Propionyl-CoA; ADP; Hydrogen; Thiamine pyrophosphate; Coenzyme A; NADH; Pyridoxal 5'-phosphate; Carbon dioxide; Adenosylcobalamin; R-Methylmalonyl-CoA; S-Methylmalonyl-CoA
Betaine Metabolism	21	1	0.237	0.942	Betaine; Adenosine; Dimethylglycine; Choline; Pyrophosphate; Adenosine triphosphate; Magnesium; Potassium; L-Methionine; Homocysteine; NAD; S-Adenosylhomocysteine; S-Adenosylmethionine; FAD; Betaine aldehyde; Zinc (II) ion; 5-Methyltetrahydrofolic acid; Phosphate; NADH; Tetrahydrofolic acid; Water
Sulfate/Sulfite Metabolism	22	1	0.247	0.942	Adenosine 3',5'-diphosphate; Estrone; Phenol; Sulfite; Pyrophosphate; Adenosine triphosphate; Magnesium; Chondroitin; Chondroitin 4-sulfate; Propyl alcohol; Adenosine phosphosulfate; Phosphoadenosine phosphosulfate; Molybdenum; ADP; Oxygen; Estrone sulfate; Phosphate; Sulfate; Water; Hydrogen peroxide; Heme; Phenol sulphate
Caffeine Metabolism	24	1	0.267	0.942	NAD; Acetyl-CoA; FAD; Oxygen; Coenzyme A; Formaldehyde; NADH; Caffeine; Paraxanthine; Theophylline; 3,7-Dimethyluric acid; 7-Methylxanthine; Water; 1,3,7-Trimethyluric acid; Molybdopterin; Theobromine; 1-Methyluric acid; Hydrogen peroxide; Heme; 5-Acetylamino-6-amino-3-methyluracil; 1-Methylxanthine; 1,7-Dimethyluric acid; 5-Acetylamino-6-formylamino-3-methyluracil; 7-Methyluric acid
Glycerolipid Metabolism	25	1	0.276	0.942	Glycerol 3-phosphate; Glycerol; Glyceric acid; NADP; Palmitic acid; NADPH; Adenosine triphosphate; PA(16:0/16:0); 3-Phosphoglyceric acid; NAD; Glyceraldehyde; FAD; Palmityl-CoA; ADP; Coenzyme A; Phosphate; Dihydroxyacetone phosphate; NADH; Water; Hydroquinone; Quinone; TG(16:0/16:0/16:0); DG(16:0/16:0/0:0); LysoPA(16:0/0:0); MG(0:0/16:0/0:0)
Plasmalogen Synthesis	26	1	0.286	0.942	Cytidine monophosphate; NADP; NADPH; Magnesium; Stearic acid; NAD; Linoleoyl-CoA; Stearoyl-CoA; FAD; Hydrogen; Oxygen; Citicoline; Coenzyme A; Phosphate; Dihydroxyacetone phosphate; NADH; CDP-Ethanolamine; Water; Octadecanol; Hydrogen peroxide; 1-Hexadecanol; Eicosanoyl-CoA; Arachidonyl-CoA; DHAP(18:0); DHAP(18:0e); LysoPA(18:0e/0:0)

## Sheet: T6
Enrichment Category	Total	Hits	P value	FDR	Metabolites
Pantothenate and CoA Biosynthesis	21	3	0.0114	0.791	Adenosine monophosphate; Cytidine triphosphate; Cytidine monophosphate; Pantothenic acid; Pyrophosphate; Calcium; Adenosine triphosphate; L-Cysteine; D-4'-Phosphopantothenate; 4-Phosphopantothenoylcysteine; ADP; Dephospho-CoA; Pantetheine 4'-phosphate; Coenzyme A; Flavin Mononucleotide; Carbon dioxide; Water; Cysteamine; Pantetheine; Pantothenol; D-Pantothenoyl-L-cysteine
Cardiolipin Biosynthesis	11	2	0.0255	0.791	Cytidine triphosphate; Cytidine monophosphate; Glycerol 3-phosphate; Pyrophosphate; NAD; Coenzyme A; Phosphate; Dihydroxyacetone phosphate; NADH; Water; Hydrogen Ion
Phosphatidylethanolamine Biosynthesis	12	2	0.0301	0.791	Cytidine triphosphate; Cytidine monophosphate; Choline; Ethanolamine; L-Serine; O-Phosphoethanolamine; Pyrophosphate; Adenosine triphosphate; ADP; CDP-Ethanolamine; Carbon dioxide; Hydrogen Ion
Amino Sugar Metabolism	33	3	0.0389	0.791	Acetic acid; Ammonia; Cytidine triphosphate; Fructose 6-phosphate; L-Glutamic acid; N-Acetyl-D-glucosamine; N-Acetylneuraminic acid; Pyruvic acid; Pyrophosphate; Phosphoenolpyruvic acid; Uridine triphosphate; Uridine diphosphate-N-acetylglucosamine; Uridine 5'-diphosphate; Adenosine triphosphate; Magnesium; L-Glutamine; D-Fructose; N-Acetyl-D-Glucosamine 6-Phosphate; N-Acetyl-D-mannosamine 6-phos…
Phosphatidylcholine Biosynthesis	14	2	0.0404	0.791	Cytidine triphosphate; Cytidine monophosphate; Choline; Ethanolamine; O-Phosphoethanolamine; Pyrophosphate; Adenosine triphosphate; S-Adenosylhomocysteine; S-Adenosylmethionine; ADP; CDP-Ethanolamine; Phosphorylcholine; Carbon dioxide; Hydrogen Ion
Glutathione Metabolism	21	2	0.0843	1.0	Cysteinylglycine; Glycine; Glutathione; L-Glutamic acid; L-Alanine; NADP; NADPH; Pyroglutamic acid; Adenosine triphosphate; L-Cysteine; gamma-Glutamylcysteine; FAD; Zinc (II) ion; ADP; Water; Phosphoric acid; Hydrogen peroxide; Oxidized glutathione; gamma-Glutamylalanine; Zinc; Bromomethane
Pyrimidine Metabolism	59	3	0.156	1.0	Deoxyuridine; Deoxycytidine; Ureidopropionic acid; Ammonia; Beta-Alanine; Dihydrouracil; Dihydrothymine; Cytidine triphosphate; Cytidine; Cytidine monophosphate; NADP; Orotidylic acid; NADPH; Orotic acid; Pyrophosphate; Thymine; Thymidine; Phosphoribosyl pyrophosphate; Uridine triphosphate; Uridine 5'-monophosphate; Uridine 5'-diphosphate; Uridine; Uracil; Calcium; Adenosine triphosphate; Magnesi…
Biotin Metabolism	8	1	0.173	1.0	Biotin; L-Lysine; Pyrophosphate; Adenosine triphosphate; Water; Biocytin; D-Lysine; Biotinyl-5'-AMP
Nicotinate and Nicotinamide Metabolism	37	2	0.214	1.0	Adenosine monophosphate; L-Glutamic acid; NADP; NADPH; Nicotinamide ribotide; Quinolinic acid; Pyrophosphate; Phosphoribosyl pyrophosphate; Adenosine triphosphate; Magnesium; L-Glutamine; 1-Methylnicotinamide; Nicotinamide riboside; NAD; S-Adenosylhomocysteine; Nicotinic acid mononucleotide; Adenosine diphosphate ribose; Nicotinic acid adenine dinucleotide; S-Adenosylmethionine; FAD; ADP; Oxygen;…
Glycerol Phosphate Shuttle	11	1	0.231	1.0	Glycerol 3-phosphate; NAD; D-Glyceraldehyde 3-phosphate; FADH; FAD; Glyceric acid 1,3-biphosphate; Dihydroxyacetone phosphate; NADH; Phosphoric acid; Hydroquinone; Quinone
Vitamin K Metabolism	14	1	0.284	1.0	Methylmalonic acid; NADP; NADPH; Propionic acid; FAD; Oxygen; Carbon dioxide; Water; Vitamin K1 2,3-epoxide; Vitamin K1; Reduced Vitamin K (phylloquinone); 1,4-Dithiothreitol; Phytonadione; Oxidized dithiothreitol
Glutamate Metabolism	49	2	0.32	1.0	Biotin; Adenosine monophosphate; Ammonia; Gamma-Aminobutyric acid; Glycine; Fructose 6-phosphate; Glutathione; L-Glutamic acid; L-Alanine; L-Aspartic acid; Oxoglutaric acid; NADP; NADPH; Oxalacetic acid; Pyruvic acid; Pyrophosphate; Succinic acid; Phosphoribosyl pyrophosphate; Adenosine triphosphate; Magnesium; L-Cysteine; L-Glutamine; NAD; gamma-Glutamylcysteine; N-Acetyl-D-Glucosamine 6-Phospha…
Beta Oxidation of Very Long Chain Fatty Acids	17	1	0.334	1.0	L-Carnitine; L-Acetylcarnitine; Caprylic acid; Capric acid; Caproic acid; Adenosine triphosphate; Magnesium; Dodecanoic acid; Acetyl-CoA; ADP; Coenzyme A; Tetradecanoyl-CoA; Tetracosanoic acid; Hexacosanoic acid; Lauroyl-CoA; Hexacosanoyl-CoA; Tetracosanoyl-CoA
Phosphatidylinositol Phosphate Metabolism	17	1	0.334	1.0	Cytidine monophosphate; myo-Inositol; Calcium; Adenosine triphosphate; Magnesium; Manganese; ADP; Phosphate; Inositol 1,4,5-trisphosphate; Water; CDP-DG(16:0/18:1(9Z)); DG(16:0/18:1(9Z)/0:0); PI(16:0/18:1(9Z)); PIP[3'](16:0/18:1(9Z)); PIP(18:1(9Z)/16:0); PIP2(16:0/18:1(9Z)); PIP3(16:0/18:1(9Z))
Vitamin B6 Metabolism	20	1	0.38	1.0	4-Pyridoxic acid; Ammonia; Pyridoxine; Magnesium; FAD; Pyridoxine 5'-phosphate; Oxygen; Pyridoxamine; Pyridoxal 5'-phosphate; Flavin Mononucleotide; Pyridoxal; Pyridoxamine 5'-phosphate; Water; Phosphoric acid; Molybdopterin; Hydrogen peroxide; Glycolaldehyde; 2-Methyl-3-hydroxy-5-formylpyridine-4-carboxylate; 3-Hydroxy-2-methylpyridine-4,5-dicarboxylate; Zinc
Lactose Synthesis	20	1	0.38	1.0	D-Glucose; Alpha-Lactose; Pyrophosphate; Uridine triphosphate; Uridine diphosphate glucose; Uridine 5'-monophosphate; Uridine 5'-diphosphate; Uridine diphosphategalactose; Calcium; Adenosine triphosphate; Magnesium; Galactose 1-phosphate; Zinc (II) ion; Manganese; ADP; Phosphate; Glucose 1-phosphate; Water; Phosphoric acid; Iron
Carnitine Synthesis	22	1	0.41	1.0	Ascorbic acid; L-Carnitine; Glycine; L-Lysine; Oxoglutaric acid; Succinic acid; Fe2+; NAD; S-Adenosylhomocysteine; 4-Trimethylammoniobutanoic acid; S-Adenosylmethionine; N6,N6,N6-Trimethyl-L-lysine; 4-Trimethylammoniobutanal; Hydrogen; Oxygen; 3-Hydroxy-N6,N6,N6-trimethyl-L-lysine; NADH; Pyridoxal 5'-phosphate; Carbon dioxide; Water; D-Lysine; Hydrogen Ion
Glycolysis	25	1	0.451	1.0	D-Glucose; Fructose 6-phosphate; Pyruvic acid; Phosphoenolpyruvic acid; Beta-D-Glucose; Adenosine triphosphate; Magnesium; Potassium; 3-Phosphoglyceric acid; NAD; Fructose 1,6-bisphosphate; D-Glyceraldehyde 3-phosphate; Glyceric acid 1,3-biphosphate; 2,3-Diphosphoglyceric acid; ADP; Glucose 6-phosphate; Phosphate; Dihydroxyacetone phosphate; NADH; Glucose 1-phosphate; Water; Phosphoric acid; Alph…
Cysteine Metabolism	26	1	0.464	1.0	Adenosine monophosphate; Ammonia; L-Glutamic acid; Oxoglutaric acid; Sulfite; Pyruvic acid; Pyrophosphate; Adenosine triphosphate; L-Cysteine; Fe2+; NAD; 3-Sulfinoalanine; gamma-Glutamylcysteine; Zinc (II) ion; ADP; 3-Mercaptopyruvic acid; Oxygen; 3-Sulfinylpyruvic acid; Thiocyanate; NADH; Pyridoxal 5'-phosphate; Cyanide; Water; 3-Mercaptolactic acid; Phosphoric acid; Hydrogen sulfide
Inositol Phosphate Metabolism	26	1	0.464	1.0	myo-Inositol; Myo-inositol 1-phosphate; Adenosine triphosphate; Magnesium; NAD; 1D-Myo-inositol 1,4-bisphosphate; Inositol 1,3,4,5-tetraphosphate; Inositol 1,3,4-trisphosphate; 1D-Myo-inositol 1,3,4,6-tetrakisphosphate; D-Myo-inositol 4-phosphate; ADP; Glucose 6-phosphate; Phosphate; Inositol 1,4,5-trisphosphate; Water; Phosphoric acid; Myo-inositol hexakisphosphate; Inositol 1,3,4,5,6-pentakisph…
Plasmalogen Synthesis	26	1	0.464	1.0	Cytidine monophosphate; NADP; NADPH; Magnesium; Stearic acid; NAD; Linoleoyl-CoA; Stearoyl-CoA; FAD; Hydrogen; Oxygen; Citicoline; Coenzyme A; Phosphate; Dihydroxyacetone phosphate; NADH; CDP-Ethanolamine; Water; Octadecanol; Hydrogen peroxide; 1-Hexadecanol; Eicosanoyl-CoA; Arachidonyl-CoA; DHAP(18:0); DHAP(18:0e); LysoPA(18:0e/0:0)
Mitochondrial Beta-Oxidation of Short Chain Saturated Fatty Acids	27	1	0.477	1.0	Adenosine monophosphate; L-Carnitine; Pyrophosphate; Caprylic acid; Caproic acid; Adenosine triphosphate; L-Octanoylcarnitine; NAD; Octanoyl-CoA; Butyryl-CoA; 3-Hydroxybutyryl-CoA; Acetyl-CoA; FAD; Hydrogen; Coenzyme A; Acetoacetyl-CoA; NADH; Crotonoyl-CoA; Water; Hexanoyl-CoA; (S)-Hydroxyoctanoyl-CoA; 3-Oxooctanoyl-CoA; (S)-Hydroxyhexanoyl-CoA; 3-Oxohexanoyl-CoA; trans-2-Hexenoyl-CoA; (2E)-Octen…
Selenoamino Acid Metabolism	28	1	0.49	1.0	2-Ketobutyric acid; Adenosine monophosphate; Adenosine; Ammonia; L-Alanine; L-Serine; Pyrophosphate; Adenosine triphosphate; NAD; ADP; Pyridoxal 5'-phosphate; Water; Phosphoric acid; Selenocysteine; Phosphoroselenoic acid; Selenomethionine; Adenylylselenate; Se-Methylselenocysteine; Selenohomocysteine; Selenocystine; Selenocystathionine; Selenophosphate; Gamma-Glutamyl-Se-methylselenocysteine; 3-…
Urea Cycle	29	1	0.502	1.0	Adenosine monophosphate; Ammonia; Argininosuccinic acid; Fumaric acid; L-Glutamic acid; L-Alanine; L-Aspartic acid; Oxoglutaric acid; Ornithine; Oxalacetic acid; Pyruvic acid; Pyrophosphate; Urea; Calcium; L-Arginine; Adenosine triphosphate; Hydrogen carbonate; L-Glutamine; NAD; Citrulline; Carbamoyl phosphate; Manganese; ADP; Phosphate; NADH; Pyridoxal 5'-phosphate; Carbon dioxide; Water; Phosph…
Lysine Degradation	30	1	0.514	1.0	L-Glutamic acid; L-Lysine; Oxoglutaric acid; NADP; NADPH; Oxoadipic acid; Saccharopine; Aminoadipic acid; L-Pipecolic acid; NAD; Lipoamide; D-1-Piperideine-2-carboxylic acid; 3-Hydroxybutyryl-CoA; Acetyl-CoA; FAD; Allysine; Glutaryl-CoA; Thiamine pyrophosphate; Oxygen; Coenzyme A; Acetoacetyl-CoA; NADH; Pyridoxal 5'-phosphate; Carbon dioxide; Crotonoyl-CoA; Water; Hydrogen peroxide; D-Lysine; S-G…

## Sheet: T12
Enrichment Category	Total	Hits	P value	FDR	Metabolites
Warburg Effect	58	3	0.0156	0.702	Biotin; Ammonia; Citric acid; D-Glucose; Fructose 6-phosphate; Fumaric acid; L-Glutamic acid; L-Malic acid; L-Lactic acid; Isocitric acid; Oxoglutaric acid; NADP; NADPH; Oxalacetic acid; Pyruvic acid; Succinic acid; Phosphoenolpyruvic acid; Adenosine triphosphate; Magnesium; Potassium; Hydrogen carbonate; D-Ribulose 5-phosphate; L-Glutamine; 3-Phosphoglyceric acid; Xylulose 5-phosphate; NAD; Lipo…
Transfer of Acetyl Groups into Mitochondria	22	2	0.0179	0.702	Biotin; Citric acid; D-Glucose; L-Malic acid; NADP; NADPH; Oxalacetic acid; Pyruvic acid; Adenosine triphosphate; Hydrogen carbonate; NAD; Acetyl-CoA; Manganese; ADP; Hydrogen; Thiamine pyrophosphate; Coenzyme A; Phosphate; NADH; Carbon dioxide; Water; Hydrogen Ion
Starch and Sucrose Metabolism	31	2	0.0343	0.702	D-Glucuronic acid; D-Maltose; Pyrophosphate; Sucrose; Uridine triphosphate; Uridine diphosphate glucose; Uridine 5'-diphosphate; Calcium; Chloride ion; Adenosine triphosphate; Magnesium; D-Fructose; Glycogen; 3-Phosphoglyceric acid; NAD; Uridine diphosphate glucuronic acid; Glyceric acid 1,3-biphosphate; ADP; Glucose 6-phosphate; Phosphate; NADH; Pyridoxal 5'-phosphate; Glucose 1-phosphate; Isova…
Citric Acid Cycle	32	2	0.0364	0.702	Biotin; cis-Aconitic acid; Citric acid; Fumaric acid; L-Malic acid; Isocitric acid; Oxoglutaric acid; Oxalacetic acid; Pyruvic acid; Succinic acid; Adenosine triphosphate; Magnesium; Hydrogen carbonate; NAD; Lipoamide; Succinyl-CoA; Coenzyme Q10; FADH; Guanosine diphosphate; Acetyl-CoA; FAD; Guanosine triphosphate; Manganese; ADP; Thiamine pyrophosphate; Coenzyme A; Phosphate; NADH; Carbon dioxid…
Gluconeogenesis	35	2	0.043	0.702	Biotin; D-Glucose; Fructose 6-phosphate; L-Lactic acid; Oxoglutaric acid; Oxalacetic acid; Pyruvic acid; Phosphoenolpyruvic acid; Beta-D-Glucose; Adenosine triphosphate; Magnesium; Hydrogen carbonate; Malic acid; 3-Phosphoglyceric acid; NAD; Fructose 1,6-bisphosphate; D-Glyceraldehyde 3-phosphate; Guanosine diphosphate; Glyceric acid 1,3-biphosphate; Guanosine triphosphate; 2,3-Diphosphoglyceric …
Pyruvate Metabolism	48	2	0.0762	0.702	Biotin; Acetic acid; Adenosine monophosphate; Glutathione; L-Malic acid; L-Lactic acid; NADP; NADPH; Oxalacetic acid; Pyruvic acid; Pyrophosphate; Phosphoenolpyruvic acid; Adenosine triphosphate; Magnesium; Potassium; Hydrogen carbonate; NAD; Lipoamide; Dihydrolipoamide; Acetaldehyde; S-Lactoylglutathione; Pyruvaldehyde; Malonyl-CoA; Guanosine diphosphate; Acetyl-CoA; FAD; Guanosine triphosphate;…
Thiamine Metabolism	9	1	0.0849	0.702	Adenosine monophosphate; Thiamine; Adenosine triphosphate; ADP; Thiamine pyrophosphate; Phosphate; Thiamine triphosphate; Water; Thiamine monophosphate
Lactose Degradation	9	1	0.0849	0.702	D-Glucose; D-Galactose; Alpha-Lactose; Adenosine triphosphate; Potassium; Sodium; ADP; Phosphate; Water
Trehalose Degradation	11	1	0.103	0.702	Beta-D-Glucose; Adenosine triphosphate; Potassium; Sodium; Trehalose; ADP; Hydrogen; Phosphate; Water; Alpha-D-Glucose; Beta-D-Glucose 6-phosphate
Glycine and Serine Metabolism	59	2	0.109	0.702	2-Ketobutyric acid; Betaine; Adenosine monophosphate; Ammonia; Creatine; Dimethylglycine; L-Cystathionine; Glyoxylic acid; Glycine; Guanidoacetic acid; Glyceric acid; L-Glutamic acid; L-Alanine; L-Threonine; L-Serine; Oxoglutaric acid; Ornithine; Orotidylic acid; Pyruvic acid; Pyrophosphate; Sarcosine; Phosphoserine; L-Arginine; Adenosine triphosphate; Magnesium; L-Cysteine; L-Methionine; Homocys…
Phosphatidylethanolamine Biosynthesis	12	1	0.112	0.702	Cytidine triphosphate; Cytidine monophosphate; Choline; Ethanolamine; L-Serine; O-Phosphoethanolamine; Pyrophosphate; Adenosine triphosphate; ADP; CDP-Ethanolamine; Carbon dioxide; Hydrogen Ion
Phosphatidylcholine Biosynthesis	14	1	0.129	0.702	Cytidine triphosphate; Cytidine monophosphate; Choline; Ethanolamine; O-Phosphoethanolamine; Pyrophosphate; Adenosine triphosphate; S-Adenosylhomocysteine; S-Adenosylmethionine; ADP; CDP-Ethanolamine; Phosphorylcholine; Carbon dioxide; Hydrogen Ion
Beta Oxidation of Very Long Chain Fatty Acids	17	1	0.155	0.702	L-Carnitine; L-Acetylcarnitine; Caprylic acid; Capric acid; Caproic acid; Adenosine triphosphate; Magnesium; Dodecanoic acid; Acetyl-CoA; ADP; Coenzyme A; Tetradecanoyl-CoA; Tetracosanoic acid; Hexacosanoic acid; Lauroyl-CoA; Hexacosanoyl-CoA; Tetracosanoyl-CoA
Alanine Metabolism	17	1	0.155	0.702	Biotin; Adenosine monophosphate; Glyoxylic acid; Glycine; L-Glutamic acid; L-Alanine; Oxoglutaric acid; Oxalacetic acid; Pyruvic acid; Pyrophosphate; Adenosine triphosphate; Hydrogen carbonate; Zinc (II) ion; Manganese; ADP; Phosphate; Pyridoxal 5'-phosphate
Phosphatidylinositol Phosphate Metabolism	17	1	0.155	0.702	Cytidine monophosphate; myo-Inositol; Calcium; Adenosine triphosphate; Magnesium; Manganese; ADP; Phosphate; Inositol 1,4,5-trisphosphate; Water; CDP-DG(16:0/18:1(9Z)); DG(16:0/18:1(9Z)/0:0); PI(16:0/18:1(9Z)); PIP[3'](16:0/18:1(9Z)); PIP(18:1(9Z)/16:0); PIP2(16:0/18:1(9Z)); PIP3(16:0/18:1(9Z))
Spermidine and Spermine Biosynthesis	18	1	0.163	0.702	Ornithine; Pyrophosphate; Adenosine triphosphate; Magnesium; Potassium; L-Methionine; S-Adenosylmethioninamine; Pyruvaldehyde; 5'-Methylthioadenosine; S-Adenosylmethionine; Spermine; Spermidine; Putrescine; Phosphate; Pyridoxal 5'-phosphate; Carbon dioxide; Water; Hydrogen Ion
Mitochondrial Electron Transport Chain	19	1	0.171	0.702	Glycerol 3-phosphate; Fumaric acid; Succinic acid; Adenosine triphosphate; NAD; Ubiquinol 8; Coenzyme Q10; D-Glyceraldehyde 3-phosphate; FAD; Glyceric acid 1,3-biphosphate; ADP; Hydrogen; Oxygen; Phosphate; Dihydroxyacetone phosphate; NADH; Water; Heme; Hydrogen Ion
Nucleotide Sugars Metabolism	20	1	0.18	0.702	D-Galactose; Pyrophosphate; Uridine triphosphate; Uridine diphosphate glucose; Uridine diphosphategalactose; Adenosine triphosphate; Magnesium; Galactose 1-phosphate; NAD; Uridine diphosphate glucuronic acid; UDP-D-Xylose; Zinc (II) ion; ADP; Glucose 6-phosphate; NADH; Glucose 1-phosphate; Carbon dioxide; Water; Alpha-D-Glucose; Iron
Riboflavin Metabolism	20	1	0.18	0.702	Adenosine monophosphate; Riboflavin; Pyrophosphate; Calcium; Adenosine triphosphate; Magnesium; Copper; FAD; ADP; Oxygen; Phosphate; Flavin Mononucleotide; Water; Hydroquinone; Hydrogen peroxide; Quinone; Dimethylbenzimidazole; 6,7-Dimethyl-8-(1-D-ribityl)lumazine; 7-Hydroxy-6-methyl-8-ribityl lumazine; Zinc
Lactose Synthesis	20	1	0.18	0.702	D-Glucose; Alpha-Lactose; Pyrophosphate; Uridine triphosphate; Uridine diphosphate glucose; Uridine 5'-monophosphate; Uridine 5'-diphosphate; Uridine diphosphategalactose; Calcium; Adenosine triphosphate; Magnesium; Galactose 1-phosphate; Zinc (II) ion; Manganese; ADP; Phosphate; Glucose 1-phosphate; Water; Phosphoric acid; Iron
Threonine and 2-Oxobutanoate Degradation	20	1	0.18	0.702	2-Ketobutyric acid; Biotin; Ammonia; L-Threonine; Adenosine triphosphate; Hydrogen carbonate; NAD; Succinyl-CoA; FAD; Propionyl-CoA; ADP; Hydrogen; Thiamine pyrophosphate; Coenzyme A; NADH; Pyridoxal 5'-phosphate; Carbon dioxide; Adenosylcobalamin; R-Methylmalonyl-CoA; S-Methylmalonyl-CoA
Glutathione Metabolism	21	1	0.188	0.702	Cysteinylglycine; Glycine; Glutathione; L-Glutamic acid; L-Alanine; NADP; NADPH; Pyroglutamic acid; Adenosine triphosphate; L-Cysteine; gamma-Glutamylcysteine; FAD; Zinc (II) ion; ADP; Water; Phosphoric acid; Hydrogen peroxide; Oxidized glutathione; gamma-Glutamylalanine; Zinc; Bromomethane
Pantothenate and CoA Biosynthesis	21	1	0.188	0.702	Adenosine monophosphate; Cytidine triphosphate; Cytidine monophosphate; Pantothenic acid; Pyrophosphate; Calcium; Adenosine triphosphate; L-Cysteine; D-4'-Phosphopantothenate; 4-Phosphopantothenoylcysteine; ADP; Dephospho-CoA; Pantetheine 4'-phosphate; Coenzyme A; Flavin Mononucleotide; Carbon dioxide; Water; Cysteamine; Pantetheine; Pantothenol; D-Pantothenoyl-L-cysteine
Betaine Metabolism	21	1	0.188	0.702	Betaine; Adenosine; Dimethylglycine; Choline; Pyrophosphate; Adenosine triphosphate; Magnesium; Potassium; L-Methionine; Homocysteine; NAD; S-Adenosylhomocysteine; S-Adenosylmethionine; FAD; Betaine aldehyde; Zinc (II) ion; 5-Methyltetrahydrofolic acid; Phosphate; NADH; Tetrahydrofolic acid; Water
Sulfate/Sulfite Metabolism	22	1	0.196	0.702	Adenosine 3',5'-diphosphate; Estrone; Phenol; Sulfite; Pyrophosphate; Adenosine triphosphate; Magnesium; Chondroitin; Chondroitin 4-sulfate; Propyl alcohol; Adenosine phosphosulfate; Phosphoadenosine phosphosulfate; Molybdenum; ADP; Oxygen; Estrone sulfate; Phosphate; Sulfate; Water; Hydrogen peroxide; Heme; Phenol sulphate

## Sheet: T18
Enrichment Category	Total	Hits	P value	FDR	Metabolites
Amino Sugar Metabolism	33	8	2.25E-6	2.2E-4	Acetic acid; Ammonia; Cytidine triphosphate; Fructose 6-phosphate; L-Glutamic acid; N-Acetyl-D-glucosamine; N-Acetylneuraminic acid; Pyruvic acid; Pyrophosphate; Phosphoenolpyruvic acid; Uridine triphosphate; Uridine diphosphate-N-acetylglucosamine; Uridine 5'-diphosphate; Adenosine triphosphate; Magnesium; L-Glutamine; D-Fructose; N-Acetyl-D-Glucosamine 6-Phosphate; N-Acetyl-D-mannosamine 6-phos…
Glutathione Metabolism	21	6	1.84E-5	9.01E-4	Cysteinylglycine; Glycine; Glutathione; L-Glutamic acid; L-Alanine; NADP; NADPH; Pyroglutamic acid; Adenosine triphosphate; L-Cysteine; gamma-Glutamylcysteine; FAD; Zinc (II) ion; ADP; Water; Phosphoric acid; Hydrogen peroxide; Oxidized glutathione; gamma-Glutamylalanine; Zinc; Bromomethane
Urea Cycle	29	6	1.36E-4	0.00443	Adenosine monophosphate; Ammonia; Argininosuccinic acid; Fumaric acid; L-Glutamic acid; L-Alanine; L-Aspartic acid; Oxoglutaric acid; Ornithine; Oxalacetic acid; Pyruvic acid; Pyrophosphate; Urea; Calcium; L-Arginine; Adenosine triphosphate; Hydrogen carbonate; L-Glutamine; NAD; Citrulline; Carbamoyl phosphate; Manganese; ADP; Phosphate; NADH; Pyridoxal 5'-phosphate; Carbon dioxide; Water; Phosph…
Warburg Effect	58	8	1.85E-4	0.00453	Biotin; Ammonia; Citric acid; D-Glucose; Fructose 6-phosphate; Fumaric acid; L-Glutamic acid; L-Malic acid; L-Lactic acid; Isocitric acid; Oxoglutaric acid; NADP; NADPH; Oxalacetic acid; Pyruvic acid; Succinic acid; Phosphoenolpyruvic acid; Adenosine triphosphate; Magnesium; Potassium; Hydrogen carbonate; D-Ribulose 5-phosphate; L-Glutamine; 3-Phosphoglyceric acid; Xylulose 5-phosphate; NAD; Lipo…
Glutamate Metabolism	49	7	4.06E-4	0.00796	Biotin; Adenosine monophosphate; Ammonia; Gamma-Aminobutyric acid; Glycine; Fructose 6-phosphate; Glutathione; L-Glutamic acid; L-Alanine; L-Aspartic acid; Oxoglutaric acid; NADP; NADPH; Oxalacetic acid; Pyruvic acid; Pyrophosphate; Succinic acid; Phosphoribosyl pyrophosphate; Adenosine triphosphate; Magnesium; L-Cysteine; L-Glutamine; NAD; gamma-Glutamylcysteine; N-Acetyl-D-Glucosamine 6-Phospha…
Cysteine Metabolism	26	5	7.65E-4	0.0125	Adenosine monophosphate; Ammonia; L-Glutamic acid; Oxoglutaric acid; Sulfite; Pyruvic acid; Pyrophosphate; Adenosine triphosphate; L-Cysteine; Fe2+; NAD; 3-Sulfinoalanine; gamma-Glutamylcysteine; Zinc (II) ion; ADP; 3-Mercaptopyruvic acid; Oxygen; 3-Sulfinylpyruvic acid; Thiocyanate; NADH; Pyridoxal 5'-phosphate; Cyanide; Water; 3-Mercaptolactic acid; Phosphoric acid; Hydrogen sulfide
Alanine Metabolism	17	4	0.00125	0.0174	Biotin; Adenosine monophosphate; Glyoxylic acid; Glycine; L-Glutamic acid; L-Alanine; Oxoglutaric acid; Oxalacetic acid; Pyruvic acid; Pyrophosphate; Adenosine triphosphate; Hydrogen carbonate; Zinc (II) ion; Manganese; ADP; Phosphate; Pyridoxal 5'-phosphate
Ammonia Recycling	32	5	0.00206	0.0212	Biotin; Adenosine monophosphate; Ammonia; Glycine; L-Glutamic acid; L-Asparagine; L-Histidine; L-Serine; L-Aspartic acid; Oxoglutaric acid; Pyruvic acid; Pyrophosphate; Urocanic acid; Adenosine triphosphate; Magnesium; L-Glutamine; NAD; Carbamoyl phosphate; FAD; ADP; Phosphate; (R)-lipoic acid; NADH; Pyridoxal 5'-phosphate; 5,10-Methylene-THF; Tetrahydrofolic acid; Carbon dioxide; Water; Phosphor…
Citric Acid Cycle	32	5	0.00206	0.0212	Biotin; cis-Aconitic acid; Citric acid; Fumaric acid; L-Malic acid; Isocitric acid; Oxoglutaric acid; Oxalacetic acid; Pyruvic acid; Succinic acid; Adenosine triphosphate; Magnesium; Hydrogen carbonate; NAD; Lipoamide; Succinyl-CoA; Coenzyme Q10; FADH; Guanosine diphosphate; Acetyl-CoA; FAD; Guanosine triphosphate; Manganese; ADP; Thiamine pyrophosphate; Coenzyme A; Phosphate; NADH; Carbon dioxid…
Pyruvate Metabolism	48	6	0.00233	0.0212	Biotin; Acetic acid; Adenosine monophosphate; Glutathione; L-Malic acid; L-Lactic acid; NADP; NADPH; Oxalacetic acid; Pyruvic acid; Pyrophosphate; Phosphoenolpyruvic acid; Adenosine triphosphate; Magnesium; Potassium; Hydrogen carbonate; NAD; Lipoamide; Dihydrolipoamide; Acetaldehyde; S-Lactoylglutathione; Pyruvaldehyde; Malonyl-CoA; Guanosine diphosphate; Acetyl-CoA; FAD; Guanosine triphosphate;…
Lactose Synthesis	20	4	0.00238	0.0212	D-Glucose; Alpha-Lactose; Pyrophosphate; Uridine triphosphate; Uridine diphosphate glucose; Uridine 5'-monophosphate; Uridine 5'-diphosphate; Uridine diphosphategalactose; Calcium; Adenosine triphosphate; Magnesium; Galactose 1-phosphate; Zinc (II) ion; Manganese; ADP; Phosphate; Glucose 1-phosphate; Water; Phosphoric acid; Iron
Gluconeogenesis	35	5	0.00311	0.0254	Biotin; D-Glucose; Fructose 6-phosphate; L-Lactic acid; Oxoglutaric acid; Oxalacetic acid; Pyruvic acid; Phosphoenolpyruvic acid; Beta-D-Glucose; Adenosine triphosphate; Magnesium; Hydrogen carbonate; Malic acid; 3-Phosphoglyceric acid; NAD; Fructose 1,6-bisphosphate; D-Glyceraldehyde 3-phosphate; Guanosine diphosphate; Glyceric acid 1,3-biphosphate; Guanosine triphosphate; 2,3-Diphosphoglyceric …
Transfer of Acetyl Groups into Mitochondria	22	4	0.00344	0.0259	Biotin; Citric acid; D-Glucose; L-Malic acid; NADP; NADPH; Oxalacetic acid; Pyruvic acid; Adenosine triphosphate; Hydrogen carbonate; NAD; Acetyl-CoA; Manganese; ADP; Hydrogen; Thiamine pyrophosphate; Coenzyme A; Phosphate; NADH; Carbon dioxide; Water; Hydrogen Ion
Glucose-Alanine Cycle	13	3	0.00586	0.041	Ammonia; D-Glucose; L-Glutamic acid; L-Alanine; Oxoglutaric acid; NADP; NADPH; Pyruvic acid; NAD; NADH; Pyridoxal 5'-phosphate; Water; Hydrogen Ion
Propanoate Metabolism	42	5	0.00701	0.0458	2-Ketobutyric acid; 2-Hydroxybutyric acid; Biotin; Adenosine monophosphate; Beta-Alanine; L-Glutamic acid; Methylmalonic acid; Oxoglutaric acid; Propionic acid; Pyrophosphate; Adenosine triphosphate; Hydrogen carbonate; Hydroxypropionic acid; L-Valine; NAD; Succinyl-CoA; Malonyl-CoA; Acetyl-CoA; FAD; Propionyl-CoA; Manganese; ADP; Hydrogen; Thiamine pyrophosphate; Coenzyme A; Acetoacetyl-CoA; NAD…
Starch and Sucrose Metabolism	31	4	0.0122	0.0748	D-Glucuronic acid; D-Maltose; Pyrophosphate; Sucrose; Uridine triphosphate; Uridine diphosphate glucose; Uridine 5'-diphosphate; Calcium; Chloride ion; Adenosine triphosphate; Magnesium; D-Fructose; Glycogen; 3-Phosphoglyceric acid; NAD; Uridine diphosphate glucuronic acid; Glyceric acid 1,3-biphosphate; ADP; Glucose 6-phosphate; Phosphate; NADH; Pyridoxal 5'-phosphate; Glucose 1-phosphate; Isova…
Arginine and Proline Metabolism	53	5	0.0186	0.102	Tetrahydrobiopterin; Adenosine monophosphate; Ammonia; Argininosuccinic acid; Creatine; Glycine; Guanidoacetic acid; Fumaric acid; L-Glutamic acid; L-Proline; L-Aspartic acid; Oxoglutaric acid; Ornithine; NADP; NADPH; Oxalacetic acid; Pyrophosphate; Succinic acid; Urea; L-Arginine; Adenosine triphosphate; NAD; Citrulline; S-Adenosylhomocysteine; Carbamoyl phosphate; S-Adenosylmethionine; FAD; 1-P…
Aspartate Metabolism	35	4	0.0187	0.102	Acetic acid; Adenosine monophosphate; Ammonia; Argininosuccinic acid; Beta-Alanine; Fumaric acid; L-Glutamic acid; L-Asparagine; Inosinic acid; L-Aspartic acid; Oxoglutaric acid; Oxalacetic acid; Pyrophosphate; L-Arginine; Adenylsuccinic acid; Adenosine triphosphate; Magnesium; L-Glutamine; Malonic acid; N-Acetyl-L-aspartic acid; Ureidosuccinic acid; Citrulline; Carbamoyl phosphate; Guanosine dip…
Nucleotide Sugars Metabolism	20	3	0.0202	0.104	D-Galactose; Pyrophosphate; Uridine triphosphate; Uridine diphosphate glucose; Uridine diphosphategalactose; Adenosine triphosphate; Magnesium; Galactose 1-phosphate; NAD; Uridine diphosphate glucuronic acid; UDP-D-Xylose; Zinc (II) ion; ADP; Glucose 6-phosphate; NADH; Glucose 1-phosphate; Carbon dioxide; Water; Alpha-D-Glucose; Iron
Glycine and Serine Metabolism	59	5	0.0286	0.14	2-Ketobutyric acid; Betaine; Adenosine monophosphate; Ammonia; Creatine; Dimethylglycine; L-Cystathionine; Glyoxylic acid; Glycine; Guanidoacetic acid; Glyceric acid; L-Glutamic acid; L-Alanine; L-Threonine; L-Serine; Oxoglutaric acid; Ornithine; Orotidylic acid; Pyruvic acid; Pyrophosphate; Sarcosine; Phosphoserine; L-Arginine; Adenosine triphosphate; Magnesium; L-Cysteine; L-Methionine; Homocys…
Malate-Aspartate Shuttle	10	2	0.0343	0.153	L-Glutamic acid; L-Aspartic acid; Oxoglutaric acid; Oxalacetic acid; Calcium; Malic acid; NAD; NADH; Pyridoxal 5'-phosphate; Hydrogen Ion
Pyruvaldehyde Degradation	10	2	0.0343	0.153	Glutathione; Pyruvic acid; S-Lactoylglutathione; Pyruvaldehyde; FAD; Zinc (II) ion; D-Lactic acid; Hydrogen; Water; Hydrogen Ion
Glycolysis	25	3	0.0368	0.157	D-Glucose; Fructose 6-phosphate; Pyruvic acid; Phosphoenolpyruvic acid; Beta-D-Glucose; Adenosine triphosphate; Magnesium; Potassium; 3-Phosphoglyceric acid; NAD; Fructose 1,6-bisphosphate; D-Glyceraldehyde 3-phosphate; Glyceric acid 1,3-biphosphate; 2,3-Diphosphoglyceric acid; ADP; Glucose 6-phosphate; Phosphate; Dihydroxyacetone phosphate; NADH; Glucose 1-phosphate; Water; Phosphoric acid; Alph…
Phenylalanine and Tyrosine Metabolism	28	3	0.0493	0.201	Adenosine monophosphate; Ammonia; Acetoacetic acid; Homogentisic acid; Fumaric acid; L-Glutamic acid; L-Tyrosine; L-Phenylalanine; Phenylpyruvic acid; Oxoglutaric acid; Pyrophosphate; Calcium; Adenosine triphosphate; Magnesium; Fe2+; 4-Hydroxyphenylpyruvic acid; FAD; 4-Fumarylacetoacetic acid; Oxygen; Pyridoxal 5'-phosphate; Carbon dioxide; Maleylacetoacetic acid; Water; 4a-Hydroxytetrahydrobiopt…
Beta-Alanine Metabolism	34	3	0.0797	0.312	1,3-Diaminopropane; Ureidopropionic acid; Carnosine; Ammonia; Beta-Alanine; Dihydrouracil; L-Glutamic acid; L-Histidine; L-Aspartic acid; Anserine; Oxoglutaric acid; Pantothenic acid; NADP; NADPH; Uracil; Calcium; 3-Methylhistidine; Copper; NAD; 3-Aminopropionaldehyde; Acetyl-CoA; FAD; Zinc (II) ion; Oxygen; Coenzyme A; NADH; Pyridoxal 5'-phosphate; Flavin Mononucleotide; Carbon dioxide; Water; H…

## Sheet: T24
Enrichment Category	Total	Hits	P value	FDR	Metabolites
Amino Sugar Metabolism	33	10	6.57E-7	6.43E-5	Acetic acid; Ammonia; Cytidine triphosphate; Fructose 6-phosphate; L-Glutamic acid; N-Acetyl-D-glucosamine; N-Acetylneuraminic acid; Pyruvic acid; Pyrophosphate; Phosphoenolpyruvic acid; Uridine triphosphate; Uridine diphosphate-N-acetylglucosamine; Uridine 5'-diphosphate; Adenosine triphosphate; Magnesium; L-Glutamine; D-Fructose; N-Acetyl-D-Glucosamine 6-Phosphate; N-Acetyl-D-mannosamine 6-phos…
Glutathione Metabolism	21	7	1.95E-5	9.55E-4	Cysteinylglycine; Glycine; Glutathione; L-Glutamic acid; L-Alanine; NADP; NADPH; Pyroglutamic acid; Adenosine triphosphate; L-Cysteine; gamma-Glutamylcysteine; FAD; Zinc (II) ion; ADP; Water; Phosphoric acid; Hydrogen peroxide; Oxidized glutathione; gamma-Glutamylalanine; Zinc; Bromomethane
Ammonia Recycling	32	7	3.83E-4	0.0125	Biotin; Adenosine monophosphate; Ammonia; Glycine; L-Glutamic acid; L-Asparagine; L-Histidine; L-Serine; L-Aspartic acid; Oxoglutaric acid; Pyruvic acid; Pyrophosphate; Urocanic acid; Adenosine triphosphate; Magnesium; L-Glutamine; NAD; Carbamoyl phosphate; FAD; ADP; Phosphate; (R)-lipoic acid; NADH; Pyridoxal 5'-phosphate; 5,10-Methylene-THF; Tetrahydrofolic acid; Carbon dioxide; Water; Phosphor…
Warburg Effect	58	9	8.05E-4	0.0193	Biotin; Ammonia; Citric acid; D-Glucose; Fructose 6-phosphate; Fumaric acid; L-Glutamic acid; L-Malic acid; L-Lactic acid; Isocitric acid; Oxoglutaric acid; NADP; NADPH; Oxalacetic acid; Pyruvic acid; Succinic acid; Phosphoenolpyruvic acid; Adenosine triphosphate; Magnesium; Potassium; Hydrogen carbonate; D-Ribulose 5-phosphate; L-Glutamine; 3-Phosphoglyceric acid; Xylulose 5-phosphate; NAD; Lipo…
Glutamate Metabolism	49	8	0.00116	0.0193	Biotin; Adenosine monophosphate; Ammonia; Gamma-Aminobutyric acid; Glycine; Fructose 6-phosphate; Glutathione; L-Glutamic acid; L-Alanine; L-Aspartic acid; Oxoglutaric acid; NADP; NADPH; Oxalacetic acid; Pyruvic acid; Pyrophosphate; Succinic acid; Phosphoribosyl pyrophosphate; Adenosine triphosphate; Magnesium; L-Cysteine; L-Glutamine; NAD; gamma-Glutamylcysteine; N-Acetyl-D-Glucosamine 6-Phospha…
Phenylalanine and Tyrosine Metabolism	28	6	0.00118	0.0193	Adenosine monophosphate; Ammonia; Acetoacetic acid; Homogentisic acid; Fumaric acid; L-Glutamic acid; L-Tyrosine; L-Phenylalanine; Phenylpyruvic acid; Oxoglutaric acid; Pyrophosphate; Calcium; Adenosine triphosphate; Magnesium; Fe2+; 4-Hydroxyphenylpyruvic acid; FAD; 4-Fumarylacetoacetic acid; Oxygen; Pyridoxal 5'-phosphate; Carbon dioxide; Maleylacetoacetic acid; Water; 4a-Hydroxytetrahydrobiopt…
Urea Cycle	29	6	0.00144	0.0202	Adenosine monophosphate; Ammonia; Argininosuccinic acid; Fumaric acid; L-Glutamic acid; L-Alanine; L-Aspartic acid; Oxoglutaric acid; Ornithine; Oxalacetic acid; Pyruvic acid; Pyrophosphate; Urea; Calcium; L-Arginine; Adenosine triphosphate; Hydrogen carbonate; L-Glutamine; NAD; Citrulline; Carbamoyl phosphate; Manganese; ADP; Phosphate; NADH; Pyridoxal 5'-phosphate; Carbon dioxide; Water; Phosph…
Cysteine Metabolism	26	5	0.00522	0.064	Adenosine monophosphate; Ammonia; L-Glutamic acid; Oxoglutaric acid; Sulfite; Pyruvic acid; Pyrophosphate; Adenosine triphosphate; L-Cysteine; Fe2+; NAD; 3-Sulfinoalanine; gamma-Glutamylcysteine; Zinc (II) ion; ADP; 3-Mercaptopyruvic acid; Oxygen; 3-Sulfinylpyruvic acid; Thiocyanate; NADH; Pyridoxal 5'-phosphate; Cyanide; Water; 3-Mercaptolactic acid; Phosphoric acid; Hydrogen sulfide
Alanine Metabolism	17	4	0.00598	0.0651	Biotin; Adenosine monophosphate; Glyoxylic acid; Glycine; L-Glutamic acid; L-Alanine; Oxoglutaric acid; Oxalacetic acid; Pyruvic acid; Pyrophosphate; Adenosine triphosphate; Hydrogen carbonate; Zinc (II) ion; Manganese; ADP; Phosphate; Pyridoxal 5'-phosphate
Spermidine and Spermine Biosynthesis	18	4	0.00743	0.0728	Ornithine; Pyrophosphate; Adenosine triphosphate; Magnesium; Potassium; L-Methionine; S-Adenosylmethioninamine; Pyruvaldehyde; 5'-Methylthioadenosine; S-Adenosylmethionine; Spermine; Spermidine; Putrescine; Phosphate; Pyridoxal 5'-phosphate; Carbon dioxide; Water; Hydrogen Ion
Lactose Synthesis	20	4	0.011	0.0979	D-Glucose; Alpha-Lactose; Pyrophosphate; Uridine triphosphate; Uridine diphosphate glucose; Uridine 5'-monophosphate; Uridine 5'-diphosphate; Uridine diphosphategalactose; Calcium; Adenosine triphosphate; Magnesium; Galactose 1-phosphate; Zinc (II) ion; Manganese; ADP; Phosphate; Glucose 1-phosphate; Water; Phosphoric acid; Iron
Citric Acid Cycle	32	5	0.013	0.106	Biotin; cis-Aconitic acid; Citric acid; Fumaric acid; L-Malic acid; Isocitric acid; Oxoglutaric acid; Oxalacetic acid; Pyruvic acid; Succinic acid; Adenosine triphosphate; Magnesium; Hydrogen carbonate; NAD; Lipoamide; Succinyl-CoA; Coenzyme Q10; FADH; Guanosine diphosphate; Acetyl-CoA; FAD; Guanosine triphosphate; Manganese; ADP; Thiamine pyrophosphate; Coenzyme A; Phosphate; NADH; Carbon dioxid…
Transfer of Acetyl Groups into Mitochondria	22	4	0.0155	0.117	Biotin; Citric acid; D-Glucose; L-Malic acid; NADP; NADPH; Oxalacetic acid; Pyruvic acid; Adenosine triphosphate; Hydrogen carbonate; NAD; Acetyl-CoA; Manganese; ADP; Hydrogen; Thiamine pyrophosphate; Coenzyme A; Phosphate; NADH; Carbon dioxide; Water; Hydrogen Ion
Glucose-Alanine Cycle	13	3	0.0188	0.117	Ammonia; D-Glucose; L-Glutamic acid; L-Alanine; Oxoglutaric acid; NADP; NADPH; Pyruvic acid; NAD; NADH; Pyridoxal 5'-phosphate; Water; Hydrogen Ion
Gluconeogenesis	35	5	0.0189	0.117	Biotin; D-Glucose; Fructose 6-phosphate; L-Lactic acid; Oxoglutaric acid; Oxalacetic acid; Pyruvic acid; Phosphoenolpyruvic acid; Beta-D-Glucose; Adenosine triphosphate; Magnesium; Hydrogen carbonate; Malic acid; 3-Phosphoglyceric acid; NAD; Fructose 1,6-bisphosphate; D-Glyceraldehyde 3-phosphate; Guanosine diphosphate; Glyceric acid 1,3-biphosphate; Guanosine triphosphate; 2,3-Diphosphoglyceric …
Pyruvate Metabolism	48	6	0.0191	0.117	Biotin; Acetic acid; Adenosine monophosphate; Glutathione; L-Malic acid; L-Lactic acid; NADP; NADPH; Oxalacetic acid; Pyruvic acid; Pyrophosphate; Phosphoenolpyruvic acid; Adenosine triphosphate; Magnesium; Potassium; Hydrogen carbonate; NAD; Lipoamide; Dihydrolipoamide; Acetaldehyde; S-Lactoylglutathione; Pyruvaldehyde; Malonyl-CoA; Guanosine diphosphate; Acetyl-CoA; FAD; Guanosine triphosphate;…
Nicotinate and Nicotinamide Metabolism	37	5	0.0236	0.136	Adenosine monophosphate; L-Glutamic acid; NADP; NADPH; Nicotinamide ribotide; Quinolinic acid; Pyrophosphate; Phosphoribosyl pyrophosphate; Adenosine triphosphate; Magnesium; L-Glutamine; 1-Methylnicotinamide; Nicotinamide riboside; NAD; S-Adenosylhomocysteine; Nicotinic acid mononucleotide; Adenosine diphosphate ribose; Nicotinic acid adenine dinucleotide; S-Adenosylmethionine; FAD; ADP; Oxygen;…
Propanoate Metabolism	42	5	0.0388	0.202	2-Ketobutyric acid; 2-Hydroxybutyric acid; Biotin; Adenosine monophosphate; Beta-Alanine; L-Glutamic acid; Methylmalonic acid; Oxoglutaric acid; Propionic acid; Pyrophosphate; Adenosine triphosphate; Hydrogen carbonate; Hydroxypropionic acid; L-Valine; NAD; Succinyl-CoA; Malonyl-CoA; Acetyl-CoA; FAD; Propionyl-CoA; Manganese; ADP; Hydrogen; Thiamine pyrophosphate; Coenzyme A; Acetoacetyl-CoA; NAD…
Beta Oxidation of Very Long Chain Fatty Acids	17	3	0.0392	0.202	L-Carnitine; L-Acetylcarnitine; Caprylic acid; Capric acid; Caproic acid; Adenosine triphosphate; Magnesium; Dodecanoic acid; Acetyl-CoA; ADP; Coenzyme A; Tetradecanoyl-CoA; Tetracosanoic acid; Hexacosanoic acid; Lauroyl-CoA; Hexacosanoyl-CoA; Tetracosanoyl-CoA
Glycine and Serine Metabolism	59	6	0.0477	0.21	2-Ketobutyric acid; Betaine; Adenosine monophosphate; Ammonia; Creatine; Dimethylglycine; L-Cystathionine; Glyoxylic acid; Glycine; Guanidoacetic acid; Glyceric acid; L-Glutamic acid; L-Alanine; L-Threonine; L-Serine; Oxoglutaric acid; Ornithine; Orotidylic acid; Pyruvic acid; Pyrophosphate; Sarcosine; Phosphoserine; L-Arginine; Adenosine triphosphate; Magnesium; L-Cysteine; L-Methionine; Homocys…
Pyrimidine Metabolism	59	6	0.0477	0.21	Deoxyuridine; Deoxycytidine; Ureidopropionic acid; Ammonia; Beta-Alanine; Dihydrouracil; Dihydrothymine; Cytidine triphosphate; Cytidine; Cytidine monophosphate; NADP; Orotidylic acid; NADPH; Orotic acid; Pyrophosphate; Thymine; Thymidine; Phosphoribosyl pyrophosphate; Uridine triphosphate; Uridine 5'-monophosphate; Uridine 5'-diphosphate; Uridine; Uracil; Calcium; Adenosine triphosphate; Magnesi…
Biotin Metabolism	8	2	0.0484	0.21	Biotin; L-Lysine; Pyrophosphate; Adenosine triphosphate; Water; Biocytin; D-Lysine; Biotinyl-5'-AMP
Starch and Sucrose Metabolism	31	4	0.0493	0.21	D-Glucuronic acid; D-Maltose; Pyrophosphate; Sucrose; Uridine triphosphate; Uridine diphosphate glucose; Uridine 5'-diphosphate; Calcium; Chloride ion; Adenosine triphosphate; Magnesium; D-Fructose; Glycogen; 3-Phosphoglyceric acid; NAD; Uridine diphosphate glucuronic acid; Glyceric acid 1,3-biphosphate; ADP; Glucose 6-phosphate; Phosphate; NADH; Pyridoxal 5'-phosphate; Glucose 1-phosphate; Isova…
Nucleotide Sugars Metabolism	20	3	0.0597	0.237	D-Galactose; Pyrophosphate; Uridine triphosphate; Uridine diphosphate glucose; Uridine diphosphategalactose; Adenosine triphosphate; Magnesium; Galactose 1-phosphate; NAD; Uridine diphosphate glucuronic acid; UDP-D-Xylose; Zinc (II) ion; ADP; Glucose 6-phosphate; NADH; Glucose 1-phosphate; Carbon dioxide; Water; Alpha-D-Glucose; Iron
Phenylacetate Metabolism	9	2	0.0604	0.237	Adenosine monophosphate; Phenylacetic acid; Pyrophosphate; Adenosine triphosphate; Magnesium; L-Glutamine; Coenzyme A; Alpha-N-Phenylacetyl-L-glutamine; Phenylacetyl-CoA

## Sheet: Summary
	Enrichment Category	Total	Hits	P value	FDR	Metabolites
T0	Pyruvaldehyde Degradation	10	2	0.00633	0.62	FAD; D-Lactic acid
	Glutathione Metabolism	21	2	0.0273	0.942	L-Alanine; FAD
	Mitochondrial Beta-Oxidation of Long Chain Saturated Fatty Acids	28	2	0.0467	0.942	Stearoylcarnitine; FAD
	Sphingolipid Metabolism	40	2	0.0884	0.942	Sphinganine; Sulfate
	Biotin Metabolism	8	1	0.0975	0.942	Biocytin
T6	Pantothenate and CoA Biosynthesis	21	3	0.0114	0.791	Cytidine triphosphate; Cytidine monophosphate; Pantothenic acid
	Cardiolipin Biosynthesis	11	2	0.0255	0.791	Cytidine triphosphate; Cytidine monophosphate
	Phosphatidylethanolamine Biosynthesis	12	2	0.0301	0.791	Cytidine triphosphate; Cytidine monophosphate
	Amino Sugar Metabolism	33	3	0.0389	0.791	Cytidine triphosphate; N-Acetyl-D-glucosamine; N-Acetylmannosamine
	Phosphatidylcholine Biosynthesis	14	2	0.0404	0.791	Cytidine triphosphate; Cytidine monophosphate
T12	Warburg Effect	58	3	0.0156	0.702	Citric acid; L-Lactic acid; ADP
	Transfer of Acetyl Groups into Mitochondria	22	2	0.0179	0.702	Citric acid; ADP
	Starch and Sucrose Metabolism	31	2	0.0343	0.702	ADP; Isovalerylglucuronide
	Citric Acid Cycle	32	2	0.0364	0.702	Citric acid; ADP
	Gluconeogenesis	35	2	0.043	0.702	L-Lactic acid; ADP
T18	Amino Sugar Metabolism	33	8	2.25E-6	2.2E-4	L-Glutamic acid; N-Acetyl-D-glucosamine; Pyruvic acid; Uridine triphosphate; Uridine diphosphate-N-acetylglucosamine; Uridine 5'-diphosphate; Adenosine triphosphate; N-Acetylmannosamine
	Glutathione Metabolism	21	6	1.84E-5	9.01E-4	Glutathione; L-Glutamic acid; Pyroglutamic acid; Adenosine triphosphate; Phosphoric acid; Oxidized glutathione
	Urea Cycle	29	6	1.36E-4	0.00443	L-Glutamic acid; Oxoglutaric acid; Pyruvic acid; L-Arginine; Adenosine triphosphate; Phosphoric acid
	Warburg Effect	58	8	1.85E-4	0.00453	Citric acid; L-Glutamic acid; L-Malic acid; L-Lactic acid; Oxoglutaric acid; Pyruvic acid; Adenosine triphosphate; Phosphoric acid
	Glutamate Metabolism	49	7	4.06E-4	0.00796	Glutathione; L-Glutamic acid; Oxoglutaric acid; Pyruvic acid; Adenosine triphosphate; Phosphoric acid; Oxidized glutathione
T24	Amino Sugar Metabolism	33	10	6.57E-7	6.43E-5	Cytidine triphosphate; L-Glutamic acid; N-Acetyl-D-glucosamine; Pyruvic acid; Uridine triphosphate; Uridine diphosphate-N-acetylglucosamine; Uridine 5'-diphosphate; Adenosine triphosphate; L-Glutamine; N-Acetylmannosamine
	Glutathione Metabolism	21	7	1.95E-5	9.55E-4	Cysteinylglycine; Glutathione; L-Glutamic acid; Pyroglutamic acid; Adenosine triphosphate; Phosphoric acid; Oxidized glutathione
	Ammonia Recycling	32	7	3.83E-4	0.0125	L-Glutamic acid; L-Histidine; Oxoglutaric acid; Pyruvic acid; Adenosine triphosphate; L-Glutamine; Phosphoric acid
	Warburg Effect	58	9	8.05E-4	0.0193	Citric acid; L-Glutamic acid; L-Malic acid; L-Lactic acid; Oxoglutaric acid; Pyruvic acid; Adenosine triphosphate; L-Glutamine; Phosphoric acid
	Glutamate Metabolism	49	8	0.00116	0.0193	Glutathione; L-Glutamic acid; Oxoglutaric acid; Pyruvic acid; Adenosine triphosphate; L-Glutamine; Phosphoric acid; Oxidized glutathione
