# Supplementary material for: Metabolic changes during respiratory syncytial virus infection of epithelial cells
Source: PLoS One. 2020 Mar 26;15(3):e0230844. doi: 10.1371/journal.pone.0230844 (PMC7098640; doi:10.1371/journal.pone.0230844)
Supplement: S1B File — The list of metabolites identified as differentially expressed in infected cells versus mock-infected cells was used for enrichment analysis using MetaboAnalyst and the pathway-associated metabolite sets (SMPDB) library. (XLSX) [file pone.0230844.s003.xlsx]

## Sheet: T0
Enrichment Category	Total	Hits	P value	FDR	Metabolites
Glutathione Metabolism	21	5	1.89E-4	0.0186	Cysteinylglycine; Glycine; Glutathione; L-Glutamic acid; L-Alanine; NADP; NADPH; Pyroglutamic acid; Adenosine triphosphate; L-Cysteine; gamma-Glutamylcysteine; FAD; Zinc (II) ion; ADP; Water; Phosphoric acid; Hydrogen peroxide; Oxidized glutathione; gamma-Glutamylalanine; Zinc; Bromomethane
Starch and Sucrose Metabolism	31	5	0.0013	0.0601	D-Glucuronic acid; D-Maltose; Pyrophosphate; Sucrose; Uridine triphosphate; Uridine diphosphate glucose; Uridine 5'-diphosphate; Calcium; Chloride ion; Adenosine triphosphate; Magnesium; D-Fructose; Glycogen; 3-Phosphoglyceric acid; NAD; Uridine diphosphate glucuronic acid; Glyceric acid 1,3-biphosphate; ADP; Glucose 6-phosphate; Phosphate; NADH; Pyridoxal 5'-phosphate; Glucose 1-phosphate; Isova…
Lactose Synthesis	20	4	0.00184	0.0601	D-Glucose; Alpha-Lactose; Pyrophosphate; Uridine triphosphate; Uridine diphosphate glucose; Uridine 5'-monophosphate; Uridine 5'-diphosphate; Uridine diphosphategalactose; Calcium; Adenosine triphosphate; Magnesium; Galactose 1-phosphate; Zinc (II) ion; Manganese; ADP; Phosphate; Glucose 1-phosphate; Water; Phosphoric acid; Iron
Amino Sugar Metabolism	33	4	0.012	0.295	Acetic acid; Ammonia; Cytidine triphosphate; Fructose 6-phosphate; L-Glutamic acid; N-Acetyl-D-glucosamine; N-Acetylneuraminic acid; Pyruvic acid; Pyrophosphate; Phosphoenolpyruvic acid; Uridine triphosphate; Uridine diphosphate-N-acetylglucosamine; Uridine 5'-diphosphate; Adenosine triphosphate; Magnesium; L-Glutamine; D-Fructose; N-Acetyl-D-Glucosamine 6-Phosphate; N-Acetyl-D-mannosamine 6-phos…
Nucleotide Sugars Metabolism	20	3	0.0168	0.319	D-Galactose; Pyrophosphate; Uridine triphosphate; Uridine diphosphate glucose; Uridine diphosphategalactose; Adenosine triphosphate; Magnesium; Galactose 1-phosphate; NAD; Uridine diphosphate glucuronic acid; UDP-D-Xylose; Zinc (II) ion; ADP; Glucose 6-phosphate; NADH; Glucose 1-phosphate; Carbon dioxide; Water; Alpha-D-Glucose; Iron
Biotin Metabolism	8	2	0.0195	0.319	Biotin; L-Lysine; Pyrophosphate; Adenosine triphosphate; Water; Biocytin; D-Lysine; Biotinyl-5'-AMP
Glutamate Metabolism	49	4	0.0454	0.636	Biotin; Adenosine monophosphate; Ammonia; Gamma-Aminobutyric acid; Glycine; Fructose 6-phosphate; Glutathione; L-Glutamic acid; L-Alanine; L-Aspartic acid; Oxoglutaric acid; NADP; NADPH; Oxalacetic acid; Pyruvic acid; Pyrophosphate; Succinic acid; Phosphoribosyl pyrophosphate; Adenosine triphosphate; Magnesium; L-Cysteine; L-Glutamine; NAD; gamma-Glutamylcysteine; N-Acetyl-D-Glucosamine 6-Phospha…
Arginine and Proline Metabolism	53	4	0.058	0.711	Tetrahydrobiopterin; Adenosine monophosphate; Ammonia; Argininosuccinic acid; Creatine; Glycine; Guanidoacetic acid; Fumaric acid; L-Glutamic acid; L-Proline; L-Aspartic acid; Oxoglutaric acid; Ornithine; NADP; NADPH; Oxalacetic acid; Pyrophosphate; Succinic acid; Urea; L-Arginine; Adenosine triphosphate; NAD; Citrulline; S-Adenosylhomocysteine; Carbamoyl phosphate; S-Adenosylmethionine; FAD; 1-P…
Pyrimidine Metabolism	59	4	0.0802	0.789	Deoxyuridine; Deoxycytidine; Ureidopropionic acid; Ammonia; Beta-Alanine; Dihydrouracil; Dihydrothymine; Cytidine triphosphate; Cytidine; Cytidine monophosphate; NADP; Orotidylic acid; NADPH; Orotic acid; Pyrophosphate; Thymine; Thymidine; Phosphoribosyl pyrophosphate; Uridine triphosphate; Uridine 5'-monophosphate; Uridine 5'-diphosphate; Uridine; Uracil; Calcium; Adenosine triphosphate; Magnesi…
Beta Oxidation of Very Long Chain Fatty Acids	17	2	0.081	0.789	L-Carnitine; L-Acetylcarnitine; Caprylic acid; Capric acid; Caproic acid; Adenosine triphosphate; Magnesium; Dodecanoic acid; Acetyl-CoA; ADP; Coenzyme A; Tetradecanoyl-CoA; Tetracosanoic acid; Hexacosanoic acid; Lauroyl-CoA; Hexacosanoyl-CoA; Tetracosanoyl-CoA
Galactose Metabolism	38	3	0.0886	0.789	Melibiose; Galactitol; D-Glucose; Glycerol; D-Galactose; D-Mannose; Alpha-Lactose; myo-Inositol; Sorbitol; Pyrophosphate; Sucrose; Uridine triphosphate; Uridine diphosphate glucose; Uridine 5'-diphosphate; Uridine diphosphategalactose; Adenosine triphosphate; Magnesium; Galactose 1-phosphate; D-Fructose; NAD; Maltotriose; Zinc (II) ion; ADP; Glucose 6-phosphate; Phosphate; NADH; Glucose 1-phospha…
Propanoate Metabolism	42	3	0.112	0.833	2-Ketobutyric acid; 2-Hydroxybutyric acid; Biotin; Adenosine monophosphate; Beta-Alanine; L-Glutamic acid; Methylmalonic acid; Oxoglutaric acid; Propionic acid; Pyrophosphate; Adenosine triphosphate; Hydrogen carbonate; Hydroxypropionic acid; L-Valine; NAD; Succinyl-CoA; Malonyl-CoA; Acetyl-CoA; FAD; Propionyl-CoA; Manganese; ADP; Hydrogen; Thiamine pyrophosphate; Coenzyme A; Acetoacetyl-CoA; NAD…
Androstenedione Metabolism	24	2	0.146	0.833	Androsterone; Androstenedione; Formic acid; Estrone; NADP; NADPH; Testosterone; Uridine 5'-diphosphate; Etiocholanolone; Androstanedione; NAD; Uridine diphosphate glucuronic acid; Oxygen; NADH; Water; Androsterone glucuronide; Heme; Etiocholanedione; 19-Hydroxyandrost-4-ene-3,17-dione; Etiocholanolone glucuronide; 19-Oxoandrost-4-ene-3,17-dione; Adrenosterone; 11b-Hydroxyandrost-4-ene-3,17-dione;…
Estrone Metabolism	24	2	0.146	0.833	2-Methoxyestrone; Adenosine 3',5'-diphosphate; Estrone; Estradiol; Estriol; NADP; NADPH; Uridine 5'-diphosphate; 16a-Hydroxyestrone; 2-Hydroxyestrone; Magnesium; NAD; Uridine diphosphate glucuronic acid; S-Adenosylhomocysteine; Phosphoadenosine phosphosulfate; S-Adenosylmethionine; Oxygen; Estrone sulfate; NADH; Water; Heme; 2-Methoxyestrone 3-glucuronide; Estrone glucuronide; Hydrogen Ion
Pyruvate Metabolism	48	3	0.151	0.833	Biotin; Acetic acid; Adenosine monophosphate; Glutathione; L-Malic acid; L-Lactic acid; NADP; NADPH; Oxalacetic acid; Pyruvic acid; Pyrophosphate; Phosphoenolpyruvic acid; Adenosine triphosphate; Magnesium; Potassium; Hydrogen carbonate; NAD; Lipoamide; Dihydrolipoamide; Acetaldehyde; S-Lactoylglutathione; Pyruvaldehyde; Malonyl-CoA; Guanosine diphosphate; Acetyl-CoA; FAD; Guanosine triphosphate;…
Glycolysis	25	2	0.156	0.833	D-Glucose; Fructose 6-phosphate; Pyruvic acid; Phosphoenolpyruvic acid; Beta-D-Glucose; Adenosine triphosphate; Magnesium; Potassium; 3-Phosphoglyceric acid; NAD; Fructose 1,6-bisphosphate; D-Glyceraldehyde 3-phosphate; Glyceric acid 1,3-biphosphate; 2,3-Diphosphoglyceric acid; ADP; Glucose 6-phosphate; Phosphate; Dihydroxyacetone phosphate; NADH; Glucose 1-phosphate; Water; Phosphoric acid; Alph…
Cysteine Metabolism	26	2	0.166	0.833	Adenosine monophosphate; Ammonia; L-Glutamic acid; Oxoglutaric acid; Sulfite; Pyruvic acid; Pyrophosphate; Adenosine triphosphate; L-Cysteine; Fe2+; NAD; 3-Sulfinoalanine; gamma-Glutamylcysteine; Zinc (II) ion; ADP; 3-Mercaptopyruvic acid; Oxygen; 3-Sulfinylpyruvic acid; Thiocyanate; NADH; Pyridoxal 5'-phosphate; Cyanide; Water; 3-Mercaptolactic acid; Phosphoric acid; Hydrogen sulfide
Inositol Phosphate Metabolism	26	2	0.166	0.833	myo-Inositol; Myo-inositol 1-phosphate; Adenosine triphosphate; Magnesium; NAD; 1D-Myo-inositol 1,4-bisphosphate; Inositol 1,3,4,5-tetraphosphate; Inositol 1,3,4-trisphosphate; 1D-Myo-inositol 1,3,4,6-tetrakisphosphate; D-Myo-inositol 4-phosphate; ADP; Glucose 6-phosphate; Phosphate; Inositol 1,4,5-trisphosphate; Water; Phosphoric acid; Myo-inositol hexakisphosphate; Inositol 1,3,4,5,6-pentakisph…
Mitochondrial Beta-Oxidation of Short Chain Saturated Fatty Acids	27	2	0.176	0.833	Adenosine monophosphate; L-Carnitine; Pyrophosphate; Caprylic acid; Caproic acid; Adenosine triphosphate; L-Octanoylcarnitine; NAD; Octanoyl-CoA; Butyryl-CoA; 3-Hydroxybutyryl-CoA; Acetyl-CoA; FAD; Hydrogen; Coenzyme A; Acetoacetyl-CoA; NADH; Crotonoyl-CoA; Water; Hexanoyl-CoA; (S)-Hydroxyoctanoyl-CoA; 3-Oxooctanoyl-CoA; (S)-Hydroxyhexanoyl-CoA; 3-Oxohexanoyl-CoA; trans-2-Hexenoyl-CoA; (2E)-Octen…
Selenoamino Acid Metabolism	28	2	0.186	0.833	2-Ketobutyric acid; Adenosine monophosphate; Adenosine; Ammonia; L-Alanine; L-Serine; Pyrophosphate; Adenosine triphosphate; NAD; ADP; Pyridoxal 5'-phosphate; Water; Phosphoric acid; Selenocysteine; Phosphoroselenoic acid; Selenomethionine; Adenylylselenate; Se-Methylselenocysteine; Selenohomocysteine; Selenocystine; Selenocystathionine; Selenophosphate; Gamma-Glutamyl-Se-methylselenocysteine; 3-…
Urea Cycle	29	2	0.197	0.833	Adenosine monophosphate; Ammonia; Argininosuccinic acid; Fumaric acid; L-Glutamic acid; L-Alanine; L-Aspartic acid; Oxoglutaric acid; Ornithine; Oxalacetic acid; Pyruvic acid; Pyrophosphate; Urea; Calcium; L-Arginine; Adenosine triphosphate; Hydrogen carbonate; L-Glutamine; NAD; Citrulline; Carbamoyl phosphate; Manganese; ADP; Phosphate; NADH; Pyridoxal 5'-phosphate; Carbon dioxide; Water; Phosph…
Ammonia Recycling	32	2	0.229	0.833	Biotin; Adenosine monophosphate; Ammonia; Glycine; L-Glutamic acid; L-Asparagine; L-Histidine; L-Serine; L-Aspartic acid; Oxoglutaric acid; Pyruvic acid; Pyrophosphate; Urocanic acid; Adenosine triphosphate; Magnesium; L-Glutamine; NAD; Carbamoyl phosphate; FAD; ADP; Phosphate; (R)-lipoic acid; NADH; Pyridoxal 5'-phosphate; 5,10-Methylene-THF; Tetrahydrofolic acid; Carbon dioxide; Water; Phosphor…
Fructose and Mannose Degradation	32	2	0.229	0.833	Fructose 6-phosphate; D-Mannose; L-Fucose; NADP; NADPH; Sorbitol; Pyrophosphate; Adenosine triphosphate; Magnesium; D-Fructose; NAD; D-Fructose 2,6-bisphosphate; Glyceraldehyde; Fructose 1,6-bisphosphate; Fructose 1-phosphate; Mannose 6-phosphate; GDP-L-fucose; D-Glyceraldehyde 3-phosphate; Guanosine diphosphate mannose; Fucose 1-phosphate; Guanosine triphosphate; Zinc (II) ion; ADP; GDP-4-Dehydr…
Thiamine Metabolism	9	1	0.229	0.833	Adenosine monophosphate; Thiamine; Adenosine triphosphate; ADP; Thiamine pyrophosphate; Phosphate; Thiamine triphosphate; Water; Thiamine monophosphate
Phenylacetate Metabolism	9	1	0.229	0.833	Adenosine monophosphate; Phenylacetic acid; Pyrophosphate; Adenosine triphosphate; Magnesium; L-Glutamine; Coenzyme A; Alpha-N-Phenylacetyl-L-glutamine; Phenylacetyl-CoA

## Sheet: T6
Enrichment Category	Total	Hits	P value	FDR	Metabolites
Glutathione Metabolism	21	3	0.00421	0.412	Cysteinylglycine; Glycine; Glutathione; L-Glutamic acid; L-Alanine; NADP; NADPH; Pyroglutamic acid; Adenosine triphosphate; L-Cysteine; gamma-Glutamylcysteine; FAD; Zinc (II) ion; ADP; Water; Phosphoric acid; Hydrogen peroxide; Oxidized glutathione; gamma-Glutamylalanine; Zinc; Bromomethane
Alanine Metabolism	17	2	0.0305	0.979	Biotin; Adenosine monophosphate; Glyoxylic acid; Glycine; L-Glutamic acid; L-Alanine; Oxoglutaric acid; Oxalacetic acid; Pyruvic acid; Pyrophosphate; Adenosine triphosphate; Hydrogen carbonate; Zinc (II) ion; Manganese; ADP; Phosphate; Pyridoxal 5'-phosphate
Sulfate/Sulfite Metabolism	22	2	0.0493	0.979	Adenosine 3',5'-diphosphate; Estrone; Phenol; Sulfite; Pyrophosphate; Adenosine triphosphate; Magnesium; Chondroitin; Chondroitin 4-sulfate; Propyl alcohol; Adenosine phosphosulfate; Phosphoadenosine phosphosulfate; Molybdenum; ADP; Oxygen; Estrone sulfate; Phosphate; Sulfate; Water; Hydrogen peroxide; Heme; Phenol sulphate
Transfer of Acetyl Groups into Mitochondria	22	2	0.0493	0.979	Biotin; Citric acid; D-Glucose; L-Malic acid; NADP; NADPH; Oxalacetic acid; Pyruvic acid; Adenosine triphosphate; Hydrogen carbonate; NAD; Acetyl-CoA; Manganese; ADP; Hydrogen; Thiamine pyrophosphate; Coenzyme A; Phosphate; NADH; Carbon dioxide; Water; Hydrogen Ion
Glycine and Serine Metabolism	59	3	0.0694	0.979	2-Ketobutyric acid; Betaine; Adenosine monophosphate; Ammonia; Creatine; Dimethylglycine; L-Cystathionine; Glyoxylic acid; Glycine; Guanidoacetic acid; Glyceric acid; L-Glutamic acid; L-Alanine; L-Threonine; L-Serine; Oxoglutaric acid; Ornithine; Orotidylic acid; Pyruvic acid; Pyrophosphate; Sarcosine; Phosphoserine; L-Arginine; Adenosine triphosphate; Magnesium; L-Cysteine; L-Methionine; Homocys…
Selenoamino Acid Metabolism	28	2	0.0761	0.979	2-Ketobutyric acid; Adenosine monophosphate; Adenosine; Ammonia; L-Alanine; L-Serine; Pyrophosphate; Adenosine triphosphate; NAD; ADP; Pyridoxal 5'-phosphate; Water; Phosphoric acid; Selenocysteine; Phosphoroselenoic acid; Selenomethionine; Adenylylselenate; Se-Methylselenocysteine; Selenohomocysteine; Selenocystine; Selenocystathionine; Selenophosphate; Gamma-Glutamyl-Se-methylselenocysteine; 3-…
Urea Cycle	29	2	0.081	0.979	Adenosine monophosphate; Ammonia; Argininosuccinic acid; Fumaric acid; L-Glutamic acid; L-Alanine; L-Aspartic acid; Oxoglutaric acid; Ornithine; Oxalacetic acid; Pyruvic acid; Pyrophosphate; Urea; Calcium; L-Arginine; Adenosine triphosphate; Hydrogen carbonate; L-Glutamine; NAD; Citrulline; Carbamoyl phosphate; Manganese; ADP; Phosphate; NADH; Pyridoxal 5'-phosphate; Carbon dioxide; Water; Phosph…
Citric Acid Cycle	32	2	0.0961	0.979	Biotin; cis-Aconitic acid; Citric acid; Fumaric acid; L-Malic acid; Isocitric acid; Oxoglutaric acid; Oxalacetic acid; Pyruvic acid; Succinic acid; Adenosine triphosphate; Magnesium; Hydrogen carbonate; NAD; Lipoamide; Succinyl-CoA; Coenzyme Q10; FADH; Guanosine diphosphate; Acetyl-CoA; FAD; Guanosine triphosphate; Manganese; ADP; Thiamine pyrophosphate; Coenzyme A; Phosphate; NADH; Carbon dioxid…
Biotin Metabolism	8	1	0.126	0.979	Biotin; L-Lysine; Pyrophosphate; Adenosine triphosphate; Water; Biocytin; D-Lysine; Biotinyl-5'-AMP
Sphingolipid Metabolism	40	2	0.14	0.979	3-O-Sulfogalactosylceramide (d18:1/24:0); Adenosine 3',5'-diphosphate; D-Glucose; Glucosylceramide; D-Galactose; L-Serine; NADP; NADPH; O-Phosphoethanolamine; Sphingosine; Sphinganine; Sphingosine 1-phosphate; Uridine diphosphate glucose; Uridine 5'-diphosphate; Calcium; Adenosine triphosphate; Magnesium; Phosphoadenosine phosphosulfate; Palmityl-CoA; ADP; SM(d18:1/18:0); Sphinganine 1-phosphate;…
Thiamine Metabolism	9	1	0.14	0.979	Adenosine monophosphate; Thiamine; Adenosine triphosphate; ADP; Thiamine pyrophosphate; Phosphate; Thiamine triphosphate; Water; Thiamine monophosphate
Lactose Degradation	9	1	0.14	0.979	D-Glucose; D-Galactose; Alpha-Lactose; Adenosine triphosphate; Potassium; Sodium; ADP; Phosphate; Water
Trehalose Degradation	11	1	0.169	0.979	Beta-D-Glucose; Adenosine triphosphate; Potassium; Sodium; Trehalose; ADP; Hydrogen; Phosphate; Water; Alpha-D-Glucose; Beta-D-Glucose 6-phosphate
Phosphatidylethanolamine Biosynthesis	12	1	0.183	0.979	Cytidine triphosphate; Cytidine monophosphate; Choline; Ethanolamine; L-Serine; O-Phosphoethanolamine; Pyrophosphate; Adenosine triphosphate; ADP; CDP-Ethanolamine; Carbon dioxide; Hydrogen Ion
Glutamate Metabolism	49	2	0.194	0.979	Biotin; Adenosine monophosphate; Ammonia; Gamma-Aminobutyric acid; Glycine; Fructose 6-phosphate; Glutathione; L-Glutamic acid; L-Alanine; L-Aspartic acid; Oxoglutaric acid; NADP; NADPH; Oxalacetic acid; Pyruvic acid; Pyrophosphate; Succinic acid; Phosphoribosyl pyrophosphate; Adenosine triphosphate; Magnesium; L-Cysteine; L-Glutamine; NAD; gamma-Glutamylcysteine; N-Acetyl-D-Glucosamine 6-Phospha…
Glucose-Alanine Cycle	13	1	0.197	0.979	Ammonia; D-Glucose; L-Glutamic acid; L-Alanine; Oxoglutaric acid; NADP; NADPH; Pyruvic acid; NAD; NADH; Pyridoxal 5'-phosphate; Water; Hydrogen Ion
Phosphatidylcholine Biosynthesis	14	1	0.21	0.979	Cytidine triphosphate; Cytidine monophosphate; Choline; Ethanolamine; O-Phosphoethanolamine; Pyrophosphate; Adenosine triphosphate; S-Adenosylhomocysteine; S-Adenosylmethionine; ADP; CDP-Ethanolamine; Phosphorylcholine; Carbon dioxide; Hydrogen Ion
Arginine and Proline Metabolism	53	2	0.218	0.979	Tetrahydrobiopterin; Adenosine monophosphate; Ammonia; Argininosuccinic acid; Creatine; Glycine; Guanidoacetic acid; Fumaric acid; L-Glutamic acid; L-Proline; L-Aspartic acid; Oxoglutaric acid; Ornithine; NADP; NADPH; Oxalacetic acid; Pyrophosphate; Succinic acid; Urea; L-Arginine; Adenosine triphosphate; NAD; Citrulline; S-Adenosylhomocysteine; Carbamoyl phosphate; S-Adenosylmethionine; FAD; 1-P…
Beta Oxidation of Very Long Chain Fatty Acids	17	1	0.249	0.979	L-Carnitine; L-Acetylcarnitine; Caprylic acid; Capric acid; Caproic acid; Adenosine triphosphate; Magnesium; Dodecanoic acid; Acetyl-CoA; ADP; Coenzyme A; Tetradecanoyl-CoA; Tetracosanoic acid; Hexacosanoic acid; Lauroyl-CoA; Hexacosanoyl-CoA; Tetracosanoyl-CoA
Phosphatidylinositol Phosphate Metabolism	17	1	0.249	0.979	Cytidine monophosphate; myo-Inositol; Calcium; Adenosine triphosphate; Magnesium; Manganese; ADP; Phosphate; Inositol 1,4,5-trisphosphate; Water; CDP-DG(16:0/18:1(9Z)); DG(16:0/18:1(9Z)/0:0); PI(16:0/18:1(9Z)); PIP[3'](16:0/18:1(9Z)); PIP(18:1(9Z)/16:0); PIP2(16:0/18:1(9Z)); PIP3(16:0/18:1(9Z))
Warburg Effect	58	2	0.25	0.979	Biotin; Ammonia; Citric acid; D-Glucose; Fructose 6-phosphate; Fumaric acid; L-Glutamic acid; L-Malic acid; L-Lactic acid; Isocitric acid; Oxoglutaric acid; NADP; NADPH; Oxalacetic acid; Pyruvic acid; Succinic acid; Phosphoenolpyruvic acid; Adenosine triphosphate; Magnesium; Potassium; Hydrogen carbonate; D-Ribulose 5-phosphate; L-Glutamine; 3-Phosphoglyceric acid; Xylulose 5-phosphate; NAD; Lipo…
Valine, Leucine and Isoleucine Degradation	60	2	0.262	0.979	Alpha-ketoisovaleric acid; (S)-3-Hydroxyisobutyric acid; Biotin; Acetoacetic acid; L-Glutamic acid; L-Isoleucine; Methylmalonic acid; Oxoglutaric acid; Succinic acid; 3-Methyl-2-oxovaleric acid; Adenosine triphosphate; Hydrogen carbonate; L-Leucine; Ketoleucine; L-Valine; NAD; Lipoamide; Dihydrolipoamide; Methacrylyl-CoA; Succinyl-CoA; 2-Methylbutyryl-CoA; (S)-3-Hydroxyisobutyryl-CoA; 3-Methylglu…
Mitochondrial Electron Transport Chain	19	1	0.275	0.979	Glycerol 3-phosphate; Fumaric acid; Succinic acid; Adenosine triphosphate; NAD; Ubiquinol 8; Coenzyme Q10; D-Glyceraldehyde 3-phosphate; FAD; Glyceric acid 1,3-biphosphate; ADP; Hydrogen; Oxygen; Phosphate; Dihydroxyacetone phosphate; NADH; Water; Heme; Hydrogen Ion
Nucleotide Sugars Metabolism	20	1	0.287	0.979	D-Galactose; Pyrophosphate; Uridine triphosphate; Uridine diphosphate glucose; Uridine diphosphategalactose; Adenosine triphosphate; Magnesium; Galactose 1-phosphate; NAD; Uridine diphosphate glucuronic acid; UDP-D-Xylose; Zinc (II) ion; ADP; Glucose 6-phosphate; NADH; Glucose 1-phosphate; Carbon dioxide; Water; Alpha-D-Glucose; Iron
Riboflavin Metabolism	20	1	0.287	0.979	Adenosine monophosphate; Riboflavin; Pyrophosphate; Calcium; Adenosine triphosphate; Magnesium; Copper; FAD; ADP; Oxygen; Phosphate; Flavin Mononucleotide; Water; Hydroquinone; Hydrogen peroxide; Quinone; Dimethylbenzimidazole; 6,7-Dimethyl-8-(1-D-ribityl)lumazine; 7-Hydroxy-6-methyl-8-ribityl lumazine; Zinc

## Sheet: T12
Enrichment Category	Total	Hits	P value	FDR	Metabolites
Beta Oxidation of Very Long Chain Fatty Acids	17	2	0.0305	1.0	L-Carnitine; L-Acetylcarnitine; Caprylic acid; Capric acid; Caproic acid; Adenosine triphosphate; Magnesium; Dodecanoic acid; Acetyl-CoA; ADP; Coenzyme A; Tetradecanoyl-CoA; Tetracosanoic acid; Hexacosanoic acid; Lauroyl-CoA; Hexacosanoyl-CoA; Tetracosanoyl-CoA
Urea Cycle	29	2	0.081	1.0	Adenosine monophosphate; Ammonia; Argininosuccinic acid; Fumaric acid; L-Glutamic acid; L-Alanine; L-Aspartic acid; Oxoglutaric acid; Ornithine; Oxalacetic acid; Pyruvic acid; Pyrophosphate; Urea; Calcium; L-Arginine; Adenosine triphosphate; Hydrogen carbonate; L-Glutamine; NAD; Citrulline; Carbamoyl phosphate; Manganese; ADP; Phosphate; NADH; Pyridoxal 5'-phosphate; Carbon dioxide; Water; Phosph…
Fatty Acid Biosynthesis	35	2	0.112	1.0	Biotin; Butyric acid; Acetic acid; Acetoacetic acid; Palmitic acid; 3-Hydroxybutyric acid; Caprylic acid; Capric acid; Caproic acid; Dodecanoic acid; Malonic acid; Myristic acid; Malonyl-CoA; Acetyl-CoA; Manganese; Coenzyme A; trans-2-Octenoic acid; 3-Oxohexanoic acid; (R)-3-Hydroxyhexanoic acid; trans-Hex-2-enoic acid; But-2-enoic acid; 3-Oxooctanoic acid; (R)-3-Hydroxyoctanoic acid; 3-Oxodecano…
Biotin Metabolism	8	1	0.126	1.0	Biotin; L-Lysine; Pyrophosphate; Adenosine triphosphate; Water; Biocytin; D-Lysine; Biotinyl-5'-AMP
Pyruvaldehyde Degradation	10	1	0.155	1.0	Glutathione; Pyruvic acid; S-Lactoylglutathione; Pyruvaldehyde; FAD; Zinc (II) ion; D-Lactic acid; Hydrogen; Water; Hydrogen Ion
Glucose-Alanine Cycle	13	1	0.197	1.0	Ammonia; D-Glucose; L-Glutamic acid; L-Alanine; Oxoglutaric acid; NADP; NADPH; Pyruvic acid; NAD; NADH; Pyridoxal 5'-phosphate; Water; Hydrogen Ion
Alanine Metabolism	17	1	0.249	1.0	Biotin; Adenosine monophosphate; Glyoxylic acid; Glycine; L-Glutamic acid; L-Alanine; Oxoglutaric acid; Oxalacetic acid; Pyruvic acid; Pyrophosphate; Adenosine triphosphate; Hydrogen carbonate; Zinc (II) ion; Manganese; ADP; Phosphate; Pyridoxal 5'-phosphate
Glycine and Serine Metabolism	59	2	0.256	1.0	2-Ketobutyric acid; Betaine; Adenosine monophosphate; Ammonia; Creatine; Dimethylglycine; L-Cystathionine; Glyoxylic acid; Glycine; Guanidoacetic acid; Glyceric acid; L-Glutamic acid; L-Alanine; L-Threonine; L-Serine; Oxoglutaric acid; Ornithine; Orotidylic acid; Pyruvic acid; Pyrophosphate; Sarcosine; Phosphoserine; L-Arginine; Adenosine triphosphate; Magnesium; L-Cysteine; L-Methionine; Homocys…
Glutathione Metabolism	21	1	0.299	1.0	Cysteinylglycine; Glycine; Glutathione; L-Glutamic acid; L-Alanine; NADP; NADPH; Pyroglutamic acid; Adenosine triphosphate; L-Cysteine; gamma-Glutamylcysteine; FAD; Zinc (II) ion; ADP; Water; Phosphoric acid; Hydrogen peroxide; Oxidized glutathione; gamma-Glutamylalanine; Zinc; Bromomethane
Sulfate/Sulfite Metabolism	22	1	0.311	1.0	Adenosine 3',5'-diphosphate; Estrone; Phenol; Sulfite; Pyrophosphate; Adenosine triphosphate; Magnesium; Chondroitin; Chondroitin 4-sulfate; Propyl alcohol; Adenosine phosphosulfate; Phosphoadenosine phosphosulfate; Molybdenum; ADP; Oxygen; Estrone sulfate; Phosphate; Sulfate; Water; Hydrogen peroxide; Heme; Phenol sulphate
Mitochondrial Beta-Oxidation of Short Chain Saturated Fatty Acids	27	1	0.367	1.0	Adenosine monophosphate; L-Carnitine; Pyrophosphate; Caprylic acid; Caproic acid; Adenosine triphosphate; L-Octanoylcarnitine; NAD; Octanoyl-CoA; Butyryl-CoA; 3-Hydroxybutyryl-CoA; Acetyl-CoA; FAD; Hydrogen; Coenzyme A; Acetoacetyl-CoA; NADH; Crotonoyl-CoA; Water; Hexanoyl-CoA; (S)-Hydroxyoctanoyl-CoA; 3-Oxooctanoyl-CoA; (S)-Hydroxyhexanoyl-CoA; 3-Oxohexanoyl-CoA; trans-2-Hexenoyl-CoA; (2E)-Octen…
Mitochondrial Beta-Oxidation of Medium Chain Saturated Fatty Acids	27	1	0.367	1.0	Adenosine monophosphate; Pyrophosphate; Adenosine triphosphate; Magnesium; Dodecanoic acid; NAD; Octanoyl-CoA; Acetyl-CoA; FAD; Hydrogen; Coenzyme A; NADH; Water; Hexanoyl-CoA; Lauroyl-CoA; (2E)-Dodecenoyl-CoA; (S)-3-Hydroxydodecanoyl-CoA; 3-Oxododecanoyl-CoA; (S)-Hydroxydecanoyl-CoA; 3-Oxodecanoyl-CoA; (S)-Hydroxyoctanoyl-CoA; 3-Oxooctanoyl-CoA; trans-2-Hexenoyl-CoA; (2E)-Decenoyl-CoA; (2E)-Octe…
Selenoamino Acid Metabolism	28	1	0.378	1.0	2-Ketobutyric acid; Adenosine monophosphate; Adenosine; Ammonia; L-Alanine; L-Serine; Pyrophosphate; Adenosine triphosphate; NAD; ADP; Pyridoxal 5'-phosphate; Water; Phosphoric acid; Selenocysteine; Phosphoroselenoic acid; Selenomethionine; Adenylylselenate; Se-Methylselenocysteine; Selenohomocysteine; Selenocystine; Selenocystathionine; Selenophosphate; Gamma-Glutamyl-Se-methylselenocysteine; 3-…
Androgen and Estrogen Metabolism	33	1	0.43	1.0	Androstenedione; Adenosine 3',5'-diphosphate; Dehydroepiandrosterone; Formic acid; Estrone; Estradiol; NADP; NADPH; Testosterone; Uridine 5'-diphosphate; 17a-Hydroxypregnenolone; 17-Hydroxyprogesterone; Calcium; NAD; Uridine diphosphate glucuronic acid; Dehydroepiandrosterone sulfate; Phosphoadenosine phosphosulfate; Oxygen; Estrone sulfate; Sulfate; NADH; Water; Androsterone sulfate; Dihydrotest…
Aspartate Metabolism	35	1	0.449	1.0	Acetic acid; Adenosine monophosphate; Ammonia; Argininosuccinic acid; Beta-Alanine; Fumaric acid; L-Glutamic acid; L-Asparagine; Inosinic acid; L-Aspartic acid; Oxoglutaric acid; Oxalacetic acid; Pyrophosphate; L-Arginine; Adenylsuccinic acid; Adenosine triphosphate; Magnesium; L-Glutamine; Malonic acid; N-Acetyl-L-aspartic acid; Ureidosuccinic acid; Citrulline; Carbamoyl phosphate; Guanosine dip…
Sphingolipid Metabolism	40	1	0.495	1.0	3-O-Sulfogalactosylceramide (d18:1/24:0); Adenosine 3',5'-diphosphate; D-Glucose; Glucosylceramide; D-Galactose; L-Serine; NADP; NADPH; O-Phosphoethanolamine; Sphingosine; Sphinganine; Sphingosine 1-phosphate; Uridine diphosphate glucose; Uridine 5'-diphosphate; Calcium; Adenosine triphosphate; Magnesium; Phosphoadenosine phosphosulfate; Palmityl-CoA; ADP; SM(d18:1/18:0); Sphinganine 1-phosphate;…
Fatty acid Metabolism	43	1	0.521	1.0	Adenosine monophosphate; L-Carnitine; Palmitic acid; L-Palmitoylcarnitine; Pyrophosphate; Adenosine triphosphate; Magnesium; NAD; Octanoyl-CoA; Butyryl-CoA; 3-Hydroxybutyryl-CoA; Acetyl-CoA; FAD; Palmityl-CoA; Glutaryl-CoA; Coenzyme A; Acetoacetyl-CoA; NADH; Tetradecanoyl-CoA; Carbon dioxide; Crotonoyl-CoA; Water; Hexanoyl-CoA; Lauroyl-CoA; (S)-3-Hydroxyhexadecanoyl-CoA; (S)-3-Hydroxytetradecanoy…
Pyruvate Metabolism	48	1	0.561	1.0	Biotin; Acetic acid; Adenosine monophosphate; Glutathione; L-Malic acid; L-Lactic acid; NADP; NADPH; Oxalacetic acid; Pyruvic acid; Pyrophosphate; Phosphoenolpyruvic acid; Adenosine triphosphate; Magnesium; Potassium; Hydrogen carbonate; NAD; Lipoamide; Dihydrolipoamide; Acetaldehyde; S-Lactoylglutathione; Pyruvaldehyde; Malonyl-CoA; Guanosine diphosphate; Acetyl-CoA; FAD; Guanosine triphosphate;…
Glutamate Metabolism	49	1	0.568	1.0	Biotin; Adenosine monophosphate; Ammonia; Gamma-Aminobutyric acid; Glycine; Fructose 6-phosphate; Glutathione; L-Glutamic acid; L-Alanine; L-Aspartic acid; Oxoglutaric acid; NADP; NADPH; Oxalacetic acid; Pyruvic acid; Pyrophosphate; Succinic acid; Phosphoribosyl pyrophosphate; Adenosine triphosphate; Magnesium; L-Cysteine; L-Glutamine; NAD; gamma-Glutamylcysteine; N-Acetyl-D-Glucosamine 6-Phospha…
Arginine and Proline Metabolism	53	1	0.598	1.0	Tetrahydrobiopterin; Adenosine monophosphate; Ammonia; Argininosuccinic acid; Creatine; Glycine; Guanidoacetic acid; Fumaric acid; L-Glutamic acid; L-Proline; L-Aspartic acid; Oxoglutaric acid; Ornithine; NADP; NADPH; Oxalacetic acid; Pyrophosphate; Succinic acid; Urea; L-Arginine; Adenosine triphosphate; NAD; Citrulline; S-Adenosylhomocysteine; Carbamoyl phosphate; S-Adenosylmethionine; FAD; 1-P…
Tryptophan Metabolism	60	1	0.645	1.0	Tetrahydrobiopterin; Formic acid; L-Glutamic acid; L-Alanine; Indoleacetic acid; Oxoglutaric acid; NADP; NADPH; Quinolinic acid; Pyrophosphate; Serotonin; Tryptamine; 5-Hydroxy-L-tryptophan; Adenosine triphosphate; L-Kynurenine; Fe2+; Kynurenic acid; 5-Hydroxyindoleacetic acid; Xanthurenic acid; NAD; L-Tryptophan; S-Adenosylhomocysteine; 4-(2-Aminophenyl)-2,4-dioxobutanoic acid; 2-Aminobenzoic ac…

## Sheet: T18
Enrichment Category	Total	Hits	P value	FDR	Metabolites
Biotin Metabolism	8	1	0.112	1.0	Biotin; L-Lysine; Pyrophosphate; Adenosine triphosphate; Water; Biocytin; D-Lysine; Biotinyl-5'-AMP
Glucose-Alanine Cycle	13	1	0.176	1.0	Ammonia; D-Glucose; L-Glutamic acid; L-Alanine; Oxoglutaric acid; NADP; NADPH; Pyruvic acid; NAD; NADH; Pyridoxal 5'-phosphate; Water; Hydrogen Ion
Beta Oxidation of Very Long Chain Fatty Acids	17	1	0.223	1.0	L-Carnitine; L-Acetylcarnitine; Caprylic acid; Capric acid; Caproic acid; Adenosine triphosphate; Magnesium; Dodecanoic acid; Acetyl-CoA; ADP; Coenzyme A; Tetradecanoyl-CoA; Tetracosanoic acid; Hexacosanoic acid; Lauroyl-CoA; Hexacosanoyl-CoA; Tetracosanoyl-CoA
Alanine Metabolism	17	1	0.223	1.0	Biotin; Adenosine monophosphate; Glyoxylic acid; Glycine; L-Glutamic acid; L-Alanine; Oxoglutaric acid; Oxalacetic acid; Pyruvic acid; Pyrophosphate; Adenosine triphosphate; Hydrogen carbonate; Zinc (II) ion; Manganese; ADP; Phosphate; Pyridoxal 5'-phosphate
Glutathione Metabolism	21	1	0.269	1.0	Cysteinylglycine; Glycine; Glutathione; L-Glutamic acid; L-Alanine; NADP; NADPH; Pyroglutamic acid; Adenosine triphosphate; L-Cysteine; gamma-Glutamylcysteine; FAD; Zinc (II) ion; ADP; Water; Phosphoric acid; Hydrogen peroxide; Oxidized glutathione; gamma-Glutamylalanine; Zinc; Bromomethane
Sulfate/Sulfite Metabolism	22	1	0.28	1.0	Adenosine 3',5'-diphosphate; Estrone; Phenol; Sulfite; Pyrophosphate; Adenosine triphosphate; Magnesium; Chondroitin; Chondroitin 4-sulfate; Propyl alcohol; Adenosine phosphosulfate; Phosphoadenosine phosphosulfate; Molybdenum; ADP; Oxygen; Estrone sulfate; Phosphate; Sulfate; Water; Hydrogen peroxide; Heme; Phenol sulphate
Mitochondrial Beta-Oxidation of Short Chain Saturated Fatty Acids	27	1	0.332	1.0	Adenosine monophosphate; L-Carnitine; Pyrophosphate; Caprylic acid; Caproic acid; Adenosine triphosphate; L-Octanoylcarnitine; NAD; Octanoyl-CoA; Butyryl-CoA; 3-Hydroxybutyryl-CoA; Acetyl-CoA; FAD; Hydrogen; Coenzyme A; Acetoacetyl-CoA; NADH; Crotonoyl-CoA; Water; Hexanoyl-CoA; (S)-Hydroxyoctanoyl-CoA; 3-Oxooctanoyl-CoA; (S)-Hydroxyhexanoyl-CoA; 3-Oxohexanoyl-CoA; trans-2-Hexenoyl-CoA; (2E)-Octen…
Selenoamino Acid Metabolism	28	1	0.342	1.0	2-Ketobutyric acid; Adenosine monophosphate; Adenosine; Ammonia; L-Alanine; L-Serine; Pyrophosphate; Adenosine triphosphate; NAD; ADP; Pyridoxal 5'-phosphate; Water; Phosphoric acid; Selenocysteine; Phosphoroselenoic acid; Selenomethionine; Adenylylselenate; Se-Methylselenocysteine; Selenohomocysteine; Selenocystine; Selenocystathionine; Selenophosphate; Gamma-Glutamyl-Se-methylselenocysteine; 3-…
Urea Cycle	29	1	0.352	1.0	Adenosine monophosphate; Ammonia; Argininosuccinic acid; Fumaric acid; L-Glutamic acid; L-Alanine; L-Aspartic acid; Oxoglutaric acid; Ornithine; Oxalacetic acid; Pyruvic acid; Pyrophosphate; Urea; Calcium; L-Arginine; Adenosine triphosphate; Hydrogen carbonate; L-Glutamine; NAD; Citrulline; Carbamoyl phosphate; Manganese; ADP; Phosphate; NADH; Pyridoxal 5'-phosphate; Carbon dioxide; Water; Phosph…
Androgen and Estrogen Metabolism	33	1	0.39	1.0	Androstenedione; Adenosine 3',5'-diphosphate; Dehydroepiandrosterone; Formic acid; Estrone; Estradiol; NADP; NADPH; Testosterone; Uridine 5'-diphosphate; 17a-Hydroxypregnenolone; 17-Hydroxyprogesterone; Calcium; NAD; Uridine diphosphate glucuronic acid; Dehydroepiandrosterone sulfate; Phosphoadenosine phosphosulfate; Oxygen; Estrone sulfate; Sulfate; NADH; Water; Androsterone sulfate; Dihydrotest…
Fatty Acid Biosynthesis	35	1	0.409	1.0	Biotin; Butyric acid; Acetic acid; Acetoacetic acid; Palmitic acid; 3-Hydroxybutyric acid; Caprylic acid; Capric acid; Caproic acid; Dodecanoic acid; Malonic acid; Myristic acid; Malonyl-CoA; Acetyl-CoA; Manganese; Coenzyme A; trans-2-Octenoic acid; 3-Oxohexanoic acid; (R)-3-Hydroxyhexanoic acid; trans-Hex-2-enoic acid; But-2-enoic acid; 3-Oxooctanoic acid; (R)-3-Hydroxyoctanoic acid; 3-Oxodecano…
Sphingolipid Metabolism	40	1	0.452	1.0	3-O-Sulfogalactosylceramide (d18:1/24:0); Adenosine 3',5'-diphosphate; D-Glucose; Glucosylceramide; D-Galactose; L-Serine; NADP; NADPH; O-Phosphoethanolamine; Sphingosine; Sphinganine; Sphingosine 1-phosphate; Uridine diphosphate glucose; Uridine 5'-diphosphate; Calcium; Adenosine triphosphate; Magnesium; Phosphoadenosine phosphosulfate; Palmityl-CoA; ADP; SM(d18:1/18:0); Sphinganine 1-phosphate;…
Glutamate Metabolism	49	1	0.523	1.0	Biotin; Adenosine monophosphate; Ammonia; Gamma-Aminobutyric acid; Glycine; Fructose 6-phosphate; Glutathione; L-Glutamic acid; L-Alanine; L-Aspartic acid; Oxoglutaric acid; NADP; NADPH; Oxalacetic acid; Pyruvic acid; Pyrophosphate; Succinic acid; Phosphoribosyl pyrophosphate; Adenosine triphosphate; Magnesium; L-Cysteine; L-Glutamine; NAD; gamma-Glutamylcysteine; N-Acetyl-D-Glucosamine 6-Phospha…
Glycine and Serine Metabolism	59	1	0.592	1.0	2-Ketobutyric acid; Betaine; Adenosine monophosphate; Ammonia; Creatine; Dimethylglycine; L-Cystathionine; Glyoxylic acid; Glycine; Guanidoacetic acid; Glyceric acid; L-Glutamic acid; L-Alanine; L-Threonine; L-Serine; Oxoglutaric acid; Ornithine; Orotidylic acid; Pyruvic acid; Pyrophosphate; Sarcosine; Phosphoserine; L-Arginine; Adenosine triphosphate; Magnesium; L-Cysteine; L-Methionine; Homocys…
Tryptophan Metabolism	60	1	0.598	1.0	Tetrahydrobiopterin; Formic acid; L-Glutamic acid; L-Alanine; Indoleacetic acid; Oxoglutaric acid; NADP; NADPH; Quinolinic acid; Pyrophosphate; Serotonin; Tryptamine; 5-Hydroxy-L-tryptophan; Adenosine triphosphate; L-Kynurenine; Fe2+; Kynurenic acid; 5-Hydroxyindoleacetic acid; Xanthurenic acid; NAD; L-Tryptophan; S-Adenosylhomocysteine; 4-(2-Aminophenyl)-2,4-dioxobutanoic acid; 2-Aminobenzoic ac…

## Sheet: T24
Enrichment Category	Total	Hits	P value	FDR	Metabolites
Biotin Metabolism	8	1	0.237	1.0	Biotin; L-Lysine; Pyrophosphate; Adenosine triphosphate; Water; Biocytin; D-Lysine; Biotinyl-5'-AM
Androgen and Estrogen Metabolism	33	2	0.3	1.0	Estradiol; NADP; NADPH; Testosterone; Uridine 5'-diphosphate; 17a-Hydroxypregnenolone; 17-Hydroxyprogesterone; Calcium; NAD; Uridine diphosphate glucuronic acid; Dehydroepiandrosterone sulfate; Phosphoadenosine phosphosulfate; Oxygen; Estrone sulfate; Sulfate; NADH; Water; Androsterone sulfate; Dihydrotestosterone; Heme; Testosterone glucuronide; 19-Hydroxyandrost-4-ene-3,17-dione; 19-Oxotestoste…
Sphingolipid Metabolism	40	2	0.387	1.0	3-O-Sulfogalactosylceramide (d18:1/24:0); Adenosine 3',5'-diphosphate; D-Glucose; Glucosylceramide; D-Galactose; L-Serine; NADP; NADPH; O-Phosphoethanolamine; Sphingosine; Sphinganine; Sphingosine 1-phosphate; Uridine diphosphate glucose; Uridine 5'-diphosphate; Calcium; Adenosine triphosphate; Magnesium; Phosphoadenosine phosphosulfate; Palmityl-CoA; ADP; SM(d18:1/18:0); Sphinganine 1-phosphate;…
Lactose Synthesis	20	1	0.494	1.0	D-Glucose; Alpha-Lactose; Pyrophosphate; Uridine triphosphate; Uridine diphosphate glucose; Uridine 5'-monophosphate; Uridine 5'-diphosphate; Uridine diphosphategalactose; Calcium; Adenosine triphosphate; Magnesium; Galactose 1-phosphate; Zinc (II) ion; Manganese; ADP; Phosphate; Glucose 1-phosphate; Water; Phosphoric acid; Iron
Sulfate/Sulfite Metabolism	22	1	0.528	1.0	Adenosine 3',5'-diphosphate; Estrone; Phenol; Sulfite; Pyrophosphate; Adenosine triphosphate; Magnesium; Chondroitin; Chondroitin 4-sulfate; Propyl alcohol; Adenosine phosphosulfate; Phosphoadenosine phosphosulfate; Molybdenum; ADP; Oxygen; Estrone sulfate; Phosphate; Sulfate; Water; Hydrogen peroxide; Heme; Phenol sulphate
Androstenedione Metabolism	24	1	0.559	1.0	Androsterone; Androstenedione; Formic acid; Estrone; NADP; NADPH; Testosterone; Uridine 5'-diphosphate; Etiocholanolone; Androstanedione; NAD; Uridine diphosphate glucuronic acid; Oxygen; NADH; Water; Androsterone glucuronide; Heme; Etiocholanedione; 19-Hydroxyandrost-4-ene-3,17-dione; Etiocholanolone glucuronide; 19-Oxoandrost-4-ene-3,17-dione; Adrenosterone; 11b-Hydroxyandrost-4-ene-3,17-dione;…
Estrone Metabolism	24	1	0.559	1.0	2-Methoxyestrone; Adenosine 3',5'-diphosphate; Estrone; Estradiol; Estriol; NADP; NADPH; Uridine 5'-diphosphate; 16a-Hydroxyestrone; 2-Hydroxyestrone; Magnesium; NAD; Uridine diphosphate glucuronic acid; S-Adenosylhomocysteine; Phosphoadenosine phosphosulfate; S-Adenosylmethionine; Oxygen; Estrone sulfate; NADH; Water; Heme; 2-Methoxyestrone 3-glucuronide; Estrone glucuronide; Hydrogen Ion
Mitochondrial Beta-Oxidation of Long Chain Saturated Fatty Acids	28	1	0.616	1.0	Adenosine monophosphate; L-Carnitine; Pyrophosphate; Adenosine triphosphate; Magnesium; Stearic acid; Stearoylcarnitine; NAD; Stearoyl-CoA; Acetyl-CoA; FAD; Palmityl-CoA; Hydrogen; Coenzyme A; NADH; Tetradecanoyl-CoA; Water; Lauroyl-CoA; (S)-3-Hydroxyhexadecanoyl-CoA; (S)-3-Hydroxytetradecanoyl-CoA; 3-Oxotetradecanoyl-CoA; (2E)-Hexadecenoyl-CoA; (2E)-Tetradecenoyl-CoA; 3-Oxohexadecanoyl-CoA; 3-Ox…
Lysine Degradation	30	1	0.642	1.0	L-Glutamic acid; L-Lysine; Oxoglutaric acid; NADP; NADPH; Oxoadipic acid; Saccharopine; Aminoadipic acid; L-Pipecolic acid; NAD; Lipoamide; D-1-Piperideine-2-carboxylic acid; 3-Hydroxybutyryl-CoA; Acetyl-CoA; FAD; Allysine; Glutaryl-CoA; Thiamine pyrophosphate; Oxygen; Coenzyme A; Acetoacetyl-CoA; NADH; Pyridoxal 5'-phosphate; Carbon dioxide; Crotonoyl-CoA; Water; Hydrogen peroxide; D-Lysine; S-G…
Starch and Sucrose Metabolism	31	1	0.654	1.0	D-Glucuronic acid; D-Maltose; Pyrophosphate; Sucrose; Uridine triphosphate; Uridine diphosphate glucose; Uridine 5'-diphosphate; Calcium; Chloride ion; Adenosine triphosphate; Magnesium; D-Fructose; Glycogen; 3-Phosphoglyceric acid; NAD; Uridine diphosphate glucuronic acid; Glyceric acid 1,3-biphosphate; ADP; Glucose 6-phosphate; Phosphate; NADH; Pyridoxal 5'-phosphate; Glucose 1-phosphate; Isova…
Amino Sugar Metabolism	33	1	0.678	1.0	Acetic acid; Ammonia; Cytidine triphosphate; Fructose 6-phosphate; L-Glutamic acid; N-Acetyl-D-glucosamine; N-Acetylneuraminic acid; Pyruvic acid; Pyrophosphate; Phosphoenolpyruvic acid; Uridine triphosphate; Uridine diphosphate-N-acetylglucosamine; Uridine 5'-diphosphate; Adenosine triphosphate; Magnesium; L-Glutamine; D-Fructose; N-Acetyl-D-Glucosamine 6-Phosphate; N-Acetyl-D-mannosamine 6-phos…
Galactose Metabolism	38	1	0.729	1.0	Melibiose; Galactitol; D-Glucose; Glycerol; D-Galactose; D-Mannose; Alpha-Lactose; myo-Inositol; Sorbitol; Pyrophosphate; Sucrose; Uridine triphosphate; Uridine diphosphate glucose; Uridine 5'-diphosphate; Uridine diphosphategalactose; Adenosine triphosphate; Magnesium; Galactose 1-phosphate; D-Fructose; NAD; Maltotriose; Zinc (II) ion; ADP; Glucose 6-phosphate; Phosphate; NADH; Glucose 1-phospha…
Porphyrin Metabolism	40	1	0.748	1.0	Ammonia; Bilirubin; Glycine; Protoporphyrin IX; Porphobilinogen; Uridine 5'-diphosphate; 4E,15Z-Bilirubin IXa; Coproporphyrin III; Coproporphyrin I; Fe2+; NAD; Uroporphyrin III; Uridine diphosphate glucuronic acid; Uroporphyrin I; Farnesyl pyrophosphate; Biliverdin; Succinyl-CoA; Uroporphyrinogen III; Protoporphyrinogen IX; Hydroxymethylbilane; 5-Aminolevulinic acid; Heme O; FAD; Coproporphyrinog…
Fatty acid Metabolism	43	1	0.773	1.0	Adenosine monophosphate; L-Carnitine; Palmitic acid; L-Palmitoylcarnitine; Pyrophosphate; Adenosine triphosphate; Magnesium; NAD; Octanoyl-CoA; Butyryl-CoA; 3-Hydroxybutyryl-CoA; Acetyl-CoA; FAD; Palmityl-CoA; Glutaryl-CoA; Coenzyme A; Acetoacetyl-CoA; NADH; Tetradecanoyl-CoA; Carbon dioxide; Crotonoyl-CoA; Water; Hexanoyl-CoA; Lauroyl-CoA; (S)-3-Hydroxyhexadecanoyl-CoA; (S)-3-Hydroxytetradecanoy…
Pyrimidine Metabolism	59	1	0.872	1.0	Deoxyuridine; Deoxycytidine; Ureidopropionic acid; Ammonia; Beta-Alanine; Dihydrouracil; Dihydrothymine; Cytidine triphosphate; Cytidine; Cytidine monophosphate; NADP; Orotidylic acid; NADPH; Orotic acid; Pyrophosphate; Thymine; Thymidine; Phosphoribosyl pyrophosphate; Uridine triphosphate; Uridine 5'-monophosphate; Uridine 5'-diphosphate; Uridine; Uracil; Calcium; Adenosine triphosphate; Magnesi…

## Sheet: Summary
	Enrichment Category	Total	Hits	P value	FDR	Metabolites
T0	Glutathione Metabolism	21	5	1.89E-4	0.0186	Glutathione; Pyroglutamic acid; Adenosine triphosphate; Phosphoric acid; Oxidized glutathione
	Starch and Sucrose Metabolism	31	5	0.0013	0.0601	Uridine triphosphate; Uridine 5'-diphosphate; Adenosine triphosphate; Uridine diphosphate glucuronic acid; Isovalerylglucuronide
	Lactose Synthesis	20	4	0.00184	0.0601	Uridine triphosphate; Uridine 5'-diphosphate; Adenosine triphosphate; Phosphoric acid
	Amino Sugar Metabolism	33	4	0.012	0.295	Uridine triphosphate; Uridine diphosphate-N-acetylglucosamine; Uridine 5'-diphosphate; Adenosine triphosphate
	Nucleotide Sugars Metabolism	20	3	0.0168	0.319	Uridine triphosphate; Adenosine triphosphate; Uridine diphosphate glucuronic acid
T6	Glutathione Metabolism	21	3	0.00421	0.412	L-Alanine; Pyroglutamic acid; ADP
	Alanine Metabolism	17	2	0.0305	0.979	L-Alanine; ADP
	Sulfate/Sulfite Metabolism	22	2	0.0493	0.979	ADP; Sulfate
	Transfer of Acetyl Groups into Mitochondria	22	2	0.0493	0.979	Citric acid; ADP
	Glycine and Serine Metabolism	59	3	0.0694	0.979	Creatine; L-Alanine; ADP
T12	Beta Oxidation of Very Long Chain Fatty Acids	17	2	0.0305	1.0	Caproic acid; Dodecanoic acid
	Urea Cycle	29	2	0.081	1.0	L-Alanine; L-Arginine
	Fatty Acid Biosynthesis	35	2	0.112	1.0	Caproic acid; Dodecanoic acid
	Biotin Metabolism	8	1	0.126	1.0	Biocytin
	Pyruvaldehyde Degradation	10	1	0.155	1.0	S-Lactoylglutathione
T18	Biotin Metabolism	8	1	0.112	1.0	Biocytin
	Glucose-Alanine Cycle	13	1	0.176	1.0	L-Alanine
	Beta Oxidation of Very Long Chain Fatty Acids	17	1	0.223	1.0	Caproic acid
	Alanine Metabolism	17	1	0.223	1.0	L-Alanine
	Glutathione Metabolism	21	1	0.269	1.0	L-Alanine
T24	Biotin Metabolism	8	1	0.237	1.0	Biocytin
	Androgen and Estrogen Metabolism	33	2	0.3	1.0	Uridine 5'-diphosphate; Sulfate
	Sphingolipid Metabolism	40	2	0.387	1.0	Uridine 5'-diphosphate; Sulfate
	Lactose Synthesis	20	1	0.494	1.0	Uridine 5'-diphosphate
	Sulfate/Sulfite Metabolism	22	1	0.528	1.0	Sulfate
